# Supplementary material for: Experimental investigation of the creep damage evolution of coal rock around gas extraction boreholes at different water contents
Source: PLoS One. 2023 Feb 16;18(2):e0278783. doi: 10.1371/journal.pone.0278783 (PMC9934311; doi:10.1371/journal.pone.0278783)
Supplement: S1 File — (ZIP) [file pone.0278783.s001.zip]

Archive with 7 entries (7 files):
- DATA of  fig. 11.xlsx
- DATA of  fig. 12.xlsx
- DATA of  fig. 5.xlsx
- DATA of  fig. 6.xlsx
- DATA of  fig. 7-8.xlsx
- DATA of  fig. 9.xlsx
- DATA of  fig. 10.xlsx
