# Supplementary material for: Experimental investigation of the creep damage evolution of coal rock around gas extraction boreholes at different water contents
Source: PLoS One. 2023 Feb 16;18(2):e0278783. doi: 10.1371/journal.pone.0278783 (PMC9934311; doi:10.1371/journal.pone.0278783)
Supplement: S1 File — (ZIP) [file pone.0278783.s001.zip › DATA of fig. 11.xlsx]

## Sheet: Sheet1
0	0	0	0	0	0	0	0
0.16667	0.49744	0.01403	0.02895	0.01672	0.03005	0.01686	0.06771
0.29475	0.50366	0.0418	0.07544	0.03338	0.03874	0.03352	0.14255
0.31528	0.50504	0.06957	0.17408	0.06672	0.15161	0.05019	0.19826
0.33353	0.50583	0.09736	0.27453	0.08338	0.20306	0.06686	0.25754
0.36351	0.50745	0.12513	0.36048	0.11672	0.3255	0.08352	0.32319
0.39773	0.50863	0.15291	0.45972	0.13338	0.36376	0.10019	0.38903
0.42738	0.50962	0.16667	0.51019	0.16667	0.53036	0.16667	0.51776
0.45737	0.51101	0.23333	0.51556	0.23333	0.53713	0.23335	0.52831
0.47105	0.51159	0.30001	0.5189	0.29999	0.54101	0.30001	0.53086
0.52778	0.51266	0.33333	0.52095	0.36667	0.54474	0.36667	0.53341
0.66667	0.51509	0.36667	0.52338	0.43333	0.54769	0.43335	0.53506
0.83334	0.51692	0.40001	0.52537	0.49999	0.55013	0.46667	0.53667
0.99802	0.51897	0.43333	0.52706	0.56667	0.55202	0.50001	0.53828
1.16497	0.52046	0.50001	0.52851	0.63333	0.55384	0.53335	0.53958
1.33192	0.52105	0.56667	0.5298	0.69999	0.5553	0.56667	0.54074
1.49887	0.52176	0.63333	0.53095	0.76667	0.55663	0.63335	0.54191
1.66582	0.52266	0.66667	0.53198	0.79999	0.55726	0.66667	0.54275
1.83277	0.52318	0.73333	0.53294	0.86667	0.55851	0.70001	0.54356
1.99972	0.52375	0.76667	0.53382	0.93333	0.55929	0.73335	0.54437
2.16667	0.52435	0.80001	0.53462	0.99999	0.56064	0.76667	0.5449
2.33333	0.5688	0.86667	0.53537	1.06667	0.56151	0.80001	0.54538
2.42686	0.57542	0.93333	0.53608	1.13333	0.56225	0.83335	0.54585
2.44739	0.577	1.00001	0.53673	1.16667	0.56291	0.90001	0.54632
2.46825	0.57841	1.03333	0.53736	1.19999	0.56314	0.93335	0.54672
2.51159	0.58118	1.06667	0.53795	1.23333	0.56374	0.96667	0.54707
2.55983	0.58336	1.10001	0.53851	1.26667	0.56404	1.00001	0.54742
2.61262	0.58596	1.16667	0.53904	1.29999	0.56434	1.03335	0.54777
2.66509	0.58715	1.20001	0.53955	1.33333	0.56502	1.06667	0.54813
2.74526	0.58892	1.26667	0.54004	1.36667	0.5652	1.13335	0.5485
2.8691	0.59213	1.30001	0.5405	1.43333	0.56551	1.16667	0.54891
2.96295	0.59331	1.36667	0.54094	1.49999	0.5658	1.20001	0.54932
3.0617	0.5945	1.43333	0.54137	1.56667	0.5661	1.23335	0.54973
3.17381	0.5967	1.50001	0.54178	1.59999	0.56639	1.26667	0.55014
3.33945	0.59864	1.53333	0.54219	1.66667	0.56666	1.30001	0.5504
3.5051	0.60003	1.60001	0.54256	1.69999	0.56692	1.33335	0.55066
3.67074	0.60109	1.66667	0.54294	1.73333	0.56717	1.36667	0.55093
3.83639	0.60227	1.73333	0.5433	1.76667	0.56746	1.40001	0.5512
4.00204	0.60297	1.80001	0.54364	1.79999	0.56772	1.46667	0.55146
4.16768	0.60341	1.83333	0.54398	1.86667	0.56797	1.50001	0.55174
4.33333	0.60385	1.86667	0.54385	1.93333	0.56821	1.53335	0.55221
4.5	0.64343	1.90417	0.54402	1.99999	0.56844	1.56667	0.55249
4.63036	0.65621	1.94167	0.54419	2.06667	0.56868	1.60001	0.55276
4.74474	0.66414	1.97917	0.54436	2.13333	0.56891	1.66667	0.55302
4.86111	0.669	2.01667	0.54453	2.16667	0.56919	1.70001	0.55329
5	0.67326	2.05417	0.5447	2.25	0.58505	1.73335	0.55355
5.16667	0.67692	2.09167	0.54487	2.33333	0.60195	1.76667	0.55379
5.34276	0.68057	2.12917	0.54503	2.39999	0.60891	1.80001	0.55404
5.50114	0.68366	2.16667	0.54521	2.46667	0.61288	1.83335	0.55428
5.6642	0.68617	2.25	0.56775	2.53333	0.6157	1.86667	0.5545
5.82725	0.6878	2.33333	0.59028	2.56667	0.61786	1.93335	0.55473
5.9903	0.68904	2.38754	0.59704	2.59999	0.61965	1.96667	0.55495
6.15336	0.69017	2.42833	0.60094	2.63333	0.62116	2.03335	0.55516
6.31641	0.69113	2.46912	0.60406	2.66667	0.62248	2.10001	0.55537
6.5	0.69203	2.5	0.60609	2.69999	0.62364	2.13333	0.55558
6.66667	0.72674	2.53334	0.60788	2.73333	0.6247	2.16667	0.55577
6.75792	0.73991	2.6	0.6094	2.76667	0.62565	2.25	0.58386
6.79931	0.7435	2.63334	0.6107	2.79999	0.62652	2.33333	0.61195
6.83125	0.74568	2.66668	0.61186	2.86667	0.62732	2.39999	0.62105
6.89088	0.74986	2.7	0.6129	2.93333	0.62808	2.46667	0.6265
6.94368	0.75362	2.76668	0.61383	2.99999	0.62879	2.53333	0.63004
6.99843	0.7582	2.79743	0.61535	3.03333	0.62944	2.59999	0.63326
7.05579	0.7614	2.85039	0.61655	3.06667	0.63005	2.66667	0.63538
7.10858	0.76516	2.90336	0.61764	3.09999	0.63064	2.73333	0.63728
7.20244	0.76915	2.95632	0.61874	3.13333	0.63119	2.79999	0.6386
7.33084	0.77432	3.00928	0.61966	3.16667	0.63173	2.83333	0.63968
7.47977	0.7791	3.06224	0.62042	3.19999	0.63223	2.89999	0.64079
7.54853	0.78048	3.1152	0.62125	3.23333	0.63271	2.96667	0.64194
7.5896	0.78108	3.16817	0.62156	3.26667	0.63317	2.99999	0.64291
7.66781	0.78226	3.22113	0.62194	3.29999	0.63362	3.06667	0.64376
7.73853	0.78325	3.27409	0.62242	3.33333	0.63405	3.13333	0.64425
7.9106	0.78546	3.32705	0.62286	3.36667	0.63445	3.19999	0.64484
8.30917	0.78945	3.38001	0.62324	3.39999	0.63485	3.26667	0.6455
8.66667	0.79261	3.43298	0.62352	3.43333	0.63524	3.33333	0.64616
8.83333	0.84741	3.48594	0.6238	3.46667	0.6356	3.36667	0.64669
8.85582	0.85959	3.5389	0.62411	3.53333	0.63596	3.43333	0.64696
8.90177	0.87014	3.59186	0.62453	3.59999	0.63632	3.49999	0.64723
8.94283	0.87769	3.64482	0.62494	3.66667	0.63665	3.56667	0.64755
8.97509	0.88187	3.69779	0.62528	3.73333	0.63697	3.63333	0.64792
9.01387	0.88685	3.75075	0.6256	3.76667	0.63729	3.69999	0.64827
9.05298	0.89084	3.80371	0.62587	3.79999	0.6376	3.73333	0.64864
9.0872	0.89381	3.85667	0.62615	3.83333	0.6379	3.79999	0.649
9.14684	0.89759	3.90963	0.62641	3.89999	0.6382	3.83333	0.64936
9.22245	0.90017	3.9626	0.62674	3.93333	0.63848	3.86667	0.64972
9.29121	0.90317	4.01556	0.62709	3.96667	0.63877	3.93333	0.65007
9.42873	0.90716	4.06852	0.6274	3.99999	0.63904	3.96667	0.65044
9.55486	0.9115	4.12148	0.6276	4.03333	0.63929	3.99999	0.65073
9.60732	0.91351	4.17444	0.62776	4.06667	0.63956	4.06667	0.651
9.63274	0.91609	4.22741	0.62788	4.09999	0.63981	4.09999	0.65129
9.66924	0.91928	4.28037	0.62806	4.13333	0.64007	4.13333	0.65156
9.70607	0.92265	4.33333	0.62826	4.16667	0.6403	4.16667	0.65184
9.7723	0.92888	4.41667	0.64662	4.23333	0.64055	4.19999	0.65208
9.9523	0.95295	4.5	0.66496	4.26667	0.64078	4.23333	0.65232
10.0495	0.97087	4.55016	0.67404	4.33333	0.64102	4.26667	0.65255
10.2	1	4.58107	0.6776	4.44389	0.64661	4.29999	0.65279
--	--	4.61197	0.68111	4.5	0.67534	4.33333	0.65302
--	--	4.66668	0.68489	4.53332	0.68289	4.41667	0.67021
--	--	4.73334	0.68714	4.6	0.68703	4.5	0.68738
--	--	4.76668	0.68906	4.66666	0.68992	4.53332	0.69649
--	--	4.8	0.69071	4.7	0.69215	4.56666	0.70329
--	--	4.86668	0.69217	4.73332	0.69395	4.6	0.70749
--	--	4.9	0.69348	4.8	0.69549	4.63332	0.70991
--	--	4.93334	0.69465	4.86666	0.69682	4.66666	0.71211
--	--	4.96668	0.69573	4.9	0.698	4.73332	0.71415
--	--	5	0.69673	4.93332	0.69906	4.76666	0.71552
--	--	5.03334	0.69764	4.96666	0.70001	4.8	0.71661
--	--	5.1	0.69849	5	0.70089	4.83332	0.71776
--	--	5.13334	0.6993	5.03332	0.7017	4.9	0.719
--	--	5.2	0.70005	5.1	0.70246	4.93332	0.72023
--	--	5.26668	0.70076	5.16666	0.70316	4.96666	0.72133
--	--	5.33334	0.70143	5.2	0.70382	5.03332	0.72198
--	--	5.36668	0.70206	5.23332	0.70445	5.06666	0.72262
--	--	5.43334	0.70267	5.26666	0.70503	5.1	0.72334
--	--	5.5	0.70324	5.3	0.70559	5.16666	0.72407
--	--	5.56668	0.70379	5.33332	0.70612	5.23332	0.72481
--	--	5.63334	0.70431	5.36666	0.70664	5.3	0.72551
--	--	5.7	0.70482	5.4	0.70712	5.33332	0.72589
--	--	5.8077	0.70559	5.43332	0.70758	5.36666	0.72627
--	--	5.85394	0.70574	5.5	0.70803	5.43332	0.72664
--	--	5.90018	0.7059	5.53332	0.70845	5.5	0.72702
--	--	5.94642	0.70605	5.56666	0.70887	5.56666	0.72738
--	--	5.99266	0.7062	5.6	0.70927	5.63332	0.72775
--	--	6.0389	0.70635	5.63332	0.70966	5.7	0.7281
--	--	6.08514	0.7065	5.66666	0.71002	5.76666	0.72845
--	--	6.13139	0.7067	5.7	0.71037	5.8	0.72881
--	--	6.17763	0.70691	5.76666	0.71073	5.86666	0.72916
--	--	6.22387	0.70711	5.8	0.71106	5.93332	0.72953
--	--	6.27011	0.70732	5.83332	0.71139	6	0.72987
--	--	6.31635	0.70753	5.86666	0.71171	6.03332	0.73008
--	--	6.36259	0.70774	5.93332	0.71202	6.1	0.73028
--	--	6.40883	0.70794	6	0.71232	6.16666	0.73049
--	--	6.45508	0.70814	6.06666	0.71261	6.2	0.73069
--	--	6.5	0.70835	6.13332	0.7129	6.26666	0.73089
--	--	6.58333	0.72608	6.16666	0.71318	6.33332	0.73109
--	--	6.66667	0.74382	6.2	0.71345	6.36666	0.73129
--	--	6.73335	0.75473	6.26666	0.71371	6.43332	0.73149
--	--	6.76667	0.76118	6.3	0.71397	6.46666	0.73168
--	--	6.80001	0.76467	6.36666	0.71421	6.5	0.73189
--	--	6.83335	0.76757	6.39999	0.71447	6.58333	0.76617
--	--	6.86667	0.77029	6.43333	0.71471	6.66667	0.80044
--	--	6.90001	0.77207	6.46667	0.71494	6.73335	0.8131
--	--	6.93335	0.77328	6.5	0.71518	6.80001	0.81856
--	--	6.96669	0.77436	6.61111	0.74237	6.86667	0.8228
--	--	7.00003	0.77547	6.66667	0.78394	6.93335	0.82553
--	--	7.03335	0.77661	6.73333	0.79355	6.96667	0.82762
--	--	7.06669	0.77748	6.76667	0.79822	7.03335	0.82945
--	--	7.13335	0.78051	6.80001	0.80134	7.06667	0.83103
--	--	7.16669	0.78128	6.83333	0.80369	7.10001	0.83227
--	--	7.23335	0.78204	6.86667	0.8056	7.13335	0.83353
--	--	7.26669	0.78281	6.93333	0.80719	7.20001	0.83471
--	--	7.30065	0.78348	6.96667	0.80858	7.23335	0.83589
--	--	7.33399	0.78416	7.00001	0.80979	7.26667	0.83707
--	--	7.36733	0.78483	7.06667	0.81088	7.30001	0.83818
--	--	7.43399	0.7855	7.13333	0.81186	7.33335	0.83904
--	--	7.46733	0.78617	7.20001	0.81276	7.40001	0.83991
--	--	7.53399	0.78684	7.23333	0.81359	7.43335	0.84076
--	--	7.56733	0.78735	7.26667	0.81436	7.46667	0.84163
--	--	7.60067	0.78779	7.30001	0.81508	7.50001	0.84242
--	--	7.63399	0.78821	7.33333	0.81575	7.53335	0.84301
--	--	7.70067	0.78863	7.36667	0.81638	7.56667	0.84361
--	--	7.73399	0.78905	7.43333	0.81698	7.63335	0.84422
--	--	7.76733	0.78947	7.46667	0.81755	7.66667	0.84481
--	--	7.83399	0.78988	7.50001	0.81808	7.70001	0.84701
--	--	7.90065	0.79031	7.53333	0.8186	7.73335	0.84762
--	--	7.93399	0.79057	7.56667	0.81909	7.76667	0.84818
--	--	7.96733	0.79082	7.60001	0.81955	7.80001	0.84873
--	--	8.03399	0.79107	7.63333	0.82	7.83335	0.84927
--	--	8.06733	0.79132	7.66667	0.82045	7.90001	0.84978
--	--	8.10065	0.79157	7.70001	0.82085	7.96667	0.85028
--	--	8.13399	0.79182	7.73333	0.82127	8.03335	0.85076
--	--	8.16733	0.79208	7.80001	0.82164	8.10001	0.85122
--	--	8.23399	0.79234	7.83333	0.82202	8.16667	0.85168
--	--	8.30065	0.7926	7.86667	0.82238	8.23335	0.85211
--	--	8.33397	0.79287	7.90001	0.82274	8.30001	0.85254
--	--	8.36731	0.79312	7.93333	0.82307	8.36667	0.85295
--	--	8.40065	0.79338	7.96667	0.8234	8.43335	0.85336
--	--	8.43399	0.79364	8.00001	0.82373	8.50001	0.85374
--	--	8.46732	0.7939	8.06667	0.82404	8.56667	0.85412
--	--	8.50063	0.79416	8.13333	0.82434	8.63335	0.8545
--	--	8.53397	0.79442	8.20001	0.82464	8.66667	0.85552
--	--	8.60065	0.79468	8.23333	0.82493	8.74246	0.85841
--	--	8.63397	0.79494	8.30001	0.82521	8.80326	0.87453
--	--	8.66674	0.79521	8.36667	0.82548	8.82606	0.89277
--	--	8.83333	0.84842	8.43333	0.82576	8.84886	0.9101
--	--	8.83992	0.85475	8.46667	0.82602	8.85393	0.93291
--	--	8.84245	0.85647	8.53333	0.82627	8.88433	0.96301
--	--	8.84853	0.85836	8.60001	0.82652	8.89953	1
--	--	8.85309	0.86074	8.63333	0.82676	--	--
--	--	8.85917	0.86344	8.66667	0.827	--	--
--	--	8.86272	0.86463	8.83333	0.9085	--	--
--	--	8.93973	0.87387	8.95273	0.92456	--	--
--	--	9.02637	0.88084	9.04139	0.92902	--	--
--	--	9.14442	0.88802	9.11993	0.9317	--	--
--	--	9.24829	0.89343	9.21113	0.93796	--	--
--	--	9.31578	0.89792	9.32766	0.95253	--	--
--	--	9.41268	0.90139	9.42139	0.96742	--	--
--	--	9.54995	0.90717	9.48219	0.9808	--	--
--	--	9.57129	0.90898	9.54046	0.99687	--	--
--	--	9.58397	0.91111	9.58606	1	--	--
--	--	9.59881	0.91235	--	--	--	--
--	--	9.6162	0.9151	--	--	--	--
--	--	9.63865	0.9206	--	--	--	--
--	--	9.6611	0.9264	--	--	--	--
--	--	9.7136	0.95877	--	--	--	--
		9.7723	1
