# Supplementary material for: Experimental investigation of the creep damage evolution of coal rock around gas extraction boreholes at different water contents
Source: PLoS One. 2023 Feb 16;18(2):e0278783. doi: 10.1371/journal.pone.0278783 (PMC9934311; doi:10.1371/journal.pone.0278783)
Supplement: S1 File — (ZIP) [file pone.0278783.s001.zip › DATA of fig. 12.xlsx]

## Sheet: Sheet1
0	0	0	0	0	0	0	0	0	0
0.12808	0.16084	0.09353	0.17108	0.13036	0.40893	0.09125	0.21423	0.02249	0.46397
0.14861	0.2291	0.11406	0.27597	0.24474	0.55723	0.13264	0.3044	0.06844	0.59763
0.16686	0.33482	0.13492	0.41219	0.26202	0.57579	0.16458	0.43023	0.1095	0.64653
0.19684	0.39315	0.17826	0.48279	0.47536	0.62913	0.22421	0.50996	0.14176	0.69111
0.23106	0.43297	0.2265	0.54385	0.6087	0.66359	0.27701	0.58127	0.18054	0.71947
0.26071	0.4792	0.27929	0.56591	0.78204	0.68328	0.33176	0.63262	0.21965	0.7374
0.2907	0.49612	0.33176	0.5941	0.95539	0.69938	0.36109	0.64302	0.25387	0.75722
0.30438	0.52319	0.41193	0.63396	1.12873	0.70877	0.51052	0.67007	0.31351	0.76907
0.36111	0.57309	0.53577	0.64612	1.30207	0.71554	0.65996	0.69439	0.38912	0.78148
0.5	0.60233	0.62962	0.6637	1.47541	0.71995	0.8094	0.71116	0.45788	0.79607
0.66667	0.62933	0.7401	0.66784	1.64875	0.72425	0.95883	0.72192	0.5954	0.80992
0.83135	0.64575	0.89669	0.6745	2	0.72844	1.10827	0.72752	0.72153	0.81569
0.9983	0.65173	1.05328	0.68632	--	--	1.25771	0.73101	0.77399	0.82259
1.16525	0.65857	1.20987	0.69237	--	--	1.40714	0.73789	0.79941	0.83048
1.3322	0.66665	1.36647	0.69581	--	--	1.55658	0.74256	0.83591	0.83807
1.49915	0.67114	1.52306	0.69889	--	--	1.70602	0.74904	0.87274	0.85047
1.6661	0.6757	1.67965	0.70144	--	--	1.85545	0.75172	0.93897	0.88456
2	0.68038	2	0.70394	--	--	2	0.75716	1.11897	0.90132
--	--	--	--	--	--	--	--	1.21619	0.90278
--	--	--	--	--	--	--	--	--	--
--	--	--	--	--	--	--	--
--	--	--	--	--	--	--	--
--	--	--	--	--	--	--	--
--	--	--	--	--	--	--	--
--	--	--	--	--	--	--	--
--	--	--	--	--	--	--	--
--	--	--	--	--	--	--	--
--	--	--	--	--	--	--	--
--	--	--	--	--	--	--	--
--	--	--	--	--	--	--	--
--	--	--	--	--	--	--	--
--	--			--	--	--	--
--	--			--	--	--	--
--	--			--	--	--	--
--	--			--	--	--	--
--	--			--	--	--	--
--	--			--	--	--	--
--	--			--	--	--	--
--	--			--	--	--	--
--	--			--	--	--	--
--	--			--	--	--	--
--	--			--	--	--	--
--	--			--	--	--	--
--	--			--	--	--	--
--	--			--	--	--	--
--	--			--	--	--	--
--	--					--	--
--	--					--	--
4090.92	0.86626	8908.22	0.95066	4090.92	0.86534	4090.92	0.8597
4163.64	0.86639	9090.02	0.95554	4163.64	0.86546	4163.64	0.85978
4236.36	0.8665	9271.82	0.95939	4236.36	0.86557	4236.36	0.85985
4309.08	0.86661	9453.62	0.9629	4309.08	0.86568	4309.08	0.85992
4381.84	0.86671	9635.42	0.96477	4381.84	0.86578	4381.84	0.85998
4454.56	0.86681	9817.22	0.96661	4454.56	0.86587	4454.56	0.86004
4527.28	0.8669	9999.02	0.96864	4527.28	0.86595	4527.28	0.86009
4600	0.86699	10180.8	0.97078	4600	0.86603	4600	0.86014
4672.72	0.86707	10362.6	0.97272	4672.72	0.86611	4672.72	0.86019
4745.47	0.86714	10544.4	0.97376	4745.47	0.86618	4745.47	0.86023
4818.19	0.86721	10726.2	0.9748	4818.19	0.86625	4818.19	0.86027
4890.91	0.86728	10908	0.97579	4890.91	0.86631	4890.91	0.86031
4963.63	0.86734	11089.8	0.97703	4963.63	0.86637	4963.63	0.86034
5036.35	0.8674	11271.6	0.97866	5036.35	0.86642	5036.35	0.86037
5109.11	0.86745	11453.4	0.98019	5109.11	0.86648	5109.11	0.8604
5181.83	0.8675	11635.2	0.98116	5181.83	0.86652	5181.83	0.86043
5254.55	0.86755	11817	0.98213	5254.55	0.86657	5254.55	0.86045
5327.27	0.86759	11998.8	0.9831	5327.27	0.86661	5327.27	0.86048
5399.99	0.86764	12180.6	0.98383	5399.99	0.86665	5399.99	0.8605
5472.74	0.86768	12362.4	0.98452	5472.74	0.86669	5472.74	0.86052
5545.46	0.86771	12544.2	0.98522	5545.46	0.86672	5545.46	0.86054
5618.18	0.86775	12726	0.98582	5618.18	0.86676	5618.18	0.86056
5690.9	0.86778	12907.8	0.98635	5690.9	0.86679	5690.9	0.86057
5763.62	0.86781	13089.6	0.98688	5763.62	0.86682	5763.62	0.86059
5836.38	0.86784	13271.4	0.98743	5836.38	0.86684	5836.38	0.8606
5909.1	0.86787	13453.2	0.98803	5909.1	0.86687	5909.1	0.86061
5981.82	0.86789	13635	0.98862	5981.82	0.86689	5981.82	0.86063
6054.54	0.86791	13816.8	0.9892	6054.54	0.86692	6054.54	0.86064
6127.26	0.86794	13998.6	0.98955	6127.26	0.86694	6127.26	0.86065
6200.02	0.86796	14180.4	0.9899	6200.02	0.86696	6200.02	0.86066
6272.74	0.86798	14362.2	0.99025	6272.74	0.86697	6272.74	0.86067
6345.46	0.868	14544	0.99051	6345.46	0.86699	6345.46	0.86067
6418.18	0.86801	14725.8	0.99072	6418.18	0.86701	6418.18	0.86068
6490.9	0.86803	14907.6	0.99094	6490.9	0.86702	6490.9	0.86069
6563.65	0.86804	15089.4	0.99117	6563.65	0.86704	6563.65	0.8607
6636.37	0.86806	15271.2	0.99139	6636.37	0.86705	6636.37	0.8607
6709.09	0.86807	15453	0.99161	6709.09	0.86706	6709.09	0.86071
6781.81	0.86808	15634.8	0.99556	6781.81	0.86707	6781.81	0.86071
6854.53	0.8681	15816.6	1.01526	6854.53	0.86709	6854.53	0.86072
6927.29	0.86811	15998.4	1.03495	6927.29	0.8671	6927.29	0.86072
7000.01	0.86812	16180.2	1.05465	7000.01	0.86711	7000.01	0.86073
7072.73	0.86813	16362	1.06404	7072.73	0.86711	7072.73	0.86073
7145.45	0.86814	16543.8	1.07218	7145.45	0.86712	7145.45	0.86073
7218.17	0.86814	16725.6	1.07957	7218.17	0.86713	7218.17	0.86074
7290.92	0.86815	16907.4	1.08531	7290.92	0.86714	7290.92	0.86074
7363.64	0.86816	17089.2	1.09095	7363.64	0.86715	7363.64	0.86074
7436.36	0.86817	17271	1.09442	7436.36	0.86715	7436.36	0.86075
7509.08	0.86817	17452.8	1.09789	7509.08	0.86716	7509.08	0.86075
7581.8	0.86818	17634.6	1.10067	7581.8	0.86716	7581.8	0.86075
7654.56	0.86819	17816.4	1.10322	7654.56	0.86717	7654.56	0.86075
7727.28	0.86819	17998.2	1.10577	7727.28	0.86717	7727.28	0.86076
7800	0.8682	18180	1.10759	7800	0.86718	7800	0.86076
8400	0.94121	18361.8	1.10941	8400	0.9435	8400	0.94092
8472.72	0.94444	18543.6	1.11123	8472.72	0.94668	8472.72	0.94417
8545.44	0.94746	18725.4	1.11298	8545.44	0.94966	8545.44	0.94719
8618.2	0.9503	18907.2	1.1147	8618.2	0.95245	8618.2	0.94999
8690.92	0.95297	19089	1.11642	8690.92	0.95507	8690.92	0.9526
8763.64	0.95547	19270.8	1.11812	8763.64	0.95753	8763.64	0.95501
8836.36	0.95781	19452.6	1.11974	8836.36	0.95983	8836.36	0.95726
8909.08	0.96001	19634.4	1.12136	8909.08	0.96199	8909.08	0.95934
8981.83	0.96207	19816.2	1.12296	8981.83	0.96401	8981.83	0.96127
9054.55	0.96401	19998	1.12423	9054.55	0.96591	9054.55	0.96307
9127.27	0.96582	20179.8	1.12551	9127.27	0.96769	9127.27	0.96474
9199.99	0.96753	20361.6	1.12679	9199.99	0.96935	9199.99	0.96629
9272.71	0.96912	20543.4	1.12769	9272.71	0.97092	9272.71	0.96773
9345.47	0.97062	20725.2	1.12851	9345.47	0.97238	9345.47	0.96906
9418.19	0.97203	20907	1.12933	9418.19	0.97376	9418.19	0.9703
9490.91	0.97334	21088.8	1.13003	9490.91	0.97504	9490.91	0.97145
9563.63	0.97458	21270.6	1.13067	9563.63	0.97625	9563.63	0.97252
9636.35	0.97574	21452.4	1.1313	9636.35	0.97738	9636.35	0.97351
9709.1	0.97683	21634.2	1.13191	9709.1	0.97844	9709.1	0.97444
9781.82	0.97785	21816	1.13248	9781.82	0.97944	9781.82	0.97529
9854.54	0.97881	21997.8	1.13305	9854.54	0.98037	9854.54	0.97609
9927.26	0.97971	22179.6	1.13361	9927.26	0.98125	9927.26	0.97683
9999.98	0.98055	22361.4	1.1341	9999.98	0.98207	9999.98	0.97751
10072.7	0.98134	22543.2	1.13459	10072.7	0.98284	10072.7	0.97815
10145.5	0.98208	22725	1.13508	10145.5	0.98356	10145.5	0.97874
10218.2	0.98278	22906.8	1.1355	10218.2	0.98423	10218.2	0.97929
10290.9	0.98343	23088.6	1.13591	10290.9	0.98486	10290.9	0.9798
10363.6	0.98404	23270.4	1.13632	10363.6	0.98546	10363.6	0.98027
10436.4	0.98461	23452.2	1.14157	10436.4	0.98602	10436.4	0.98071
10509.1	0.98515	23634	1.15884	10509.1	0.98654	10509.1	0.98112
10581.8	0.98566	23815.8	1.17611	10581.8	0.98703	10581.8	0.9815
10654.5	0.98613	23997.6	1.19339	10654.5	0.98748	10654.5	0.98185
10727.3	0.98658	24179.4	1.20543	10727.3	0.98791	10727.3	0.98217
10800	0.98699	24361.2	1.21655	10800	0.98832	10800	0.98248
10872.7	0.98738	24543	1.22318	10872.7	0.9887	10872.7	0.98276
10945.5	0.98775	24724.8	1.22896	10945.5	0.98905	10945.5	0.98302
11018.2	0.9881	24906.6	1.23482	11018.2	0.98938	11018.2	0.98326
11090.9	0.98842	25088.4	1.24125	11090.9	0.98969	11090.9	0.98349
11163.6	0.98872	25270.3	1.24722	11163.6	0.98999	11163.6	0.9837
11236.4	0.98901	25452.1	1.25221	11236.4	0.99026	11236.4	0.98389
11309.1	0.98927	25633.9	1.25755	11309.1	0.99052	11309.1	0.98407
11381.8	0.98952	25815.7	1.26107	11381.8	0.99076	11381.8	0.98424
11454.5	0.98976	25997.5	1.26452	11454.5	0.99098	11454.5	0.9844
11527.3	0.98998	26179.3	1.26787	11527.3	0.99119	11527.3	0.98454
11600	0.99018	26361.1	1.27121	11600	0.99139	11600	0.98468
11672.7	0.99038	26542.9	1.27398	11672.7	0.99158	11672.7	0.9848
11745.4	0.99056	26724.7	1.27664	11745.4	0.99175	11745.4	0.98492
11818.2	0.99073	26906.5	1.27931	11818.2	0.99191	11818.2	0.98502
11890.9	0.99089	27088.3	1.28109	11890.9	0.99207	11890.9	0.98512
11963.6	0.99104	27270.1	1.28251	11963.6	0.99221	11963.6	0.98522
12036.4	0.99118	27451.9	1.28376	12036.4	0.99235	12036.4	0.9853
12109.1	0.99131	27633.7	1.285	12109.1	0.99247	12109.1	0.98538
12181.8	0.99144	27815.5	1.28616	12181.8	0.99259	12181.8	0.98546
12254.6	0.99155	27997.3	1.28725	12254.6	0.9927	12254.6	0.98553
12327.3	0.99166	28179.1	1.28831	12327.3	0.99281	12327.3	0.98559
12400	0.99176	28360.9	1.28937	12400	0.9929	12400	0.98565
12472.7	0.99186	28542.7	1.29035	12472.7	0.99299	12472.7	0.9857
12545.5	0.99195	28724.5	1.29118	12545.5	0.99308	12545.5	0.98575
12618.2	0.99203	28906.3	1.29201	12618.2	0.99316	12618.2	0.9858
12690.9	0.99211	29088.1	1.29284	12690.9	0.99324	12690.9	0.98585
12763.6	0.99219	29269.9	1.29367	12763.6	0.99331	12763.6	0.98589
12836.4	0.99226	29451.7	1.2945	12836.4	0.99337	12836.4	0.98593
12909.1	0.99232	29633.5	1.29533	12909.1	0.99343	12909.1	0.98596
12981.8	0.99238	29815.3	1.29616	12981.8	0.99349	12981.8	0.98599
13054.5	0.99244	29997.1	1.29695	13054.5	0.99355	13054.5	0.98602
13127.3	0.99249	30178.9	1.29768	13127.3	0.9936	13127.3	0.98605
13200	0.99254	30360.7	1.29842	13200	0.99365	13200	0.98608
13272.7	0.99259	30542.5	1.29915	13272.7	0.99369	13272.7	0.9861
13345.5	0.99264	30724.3	1.29989	13345.5	0.99373	13345.5	0.98613
13418.2	0.99268	30906.1	1.30062	13418.2	0.99377	13418.2	0.98615
13490.9	0.99272	31087.9	1.30136	13490.9	0.99381	13490.9	0.98617
13563.6	0.99275	31269.7	1.31226	13563.6	0.99384	13563.6	0.98618
13636.4	0.99279	31451.5	1.33953	13636.4	0.99388	13636.4	0.9862
13709.1	0.99282	31633.3	1.3668	13709.1	0.99391	13709.1	0.98622
13781.8	0.99285	31815.1	1.39554	13781.8	0.99394	13781.8	0.98623
13854.5	0.99288	31996.9	1.42396	13854.5	0.99396	13854.5	0.98625
13927.3	0.99291	32178.7	1.44024	13927.3	0.99399	13927.3	0.98626
14000	0.99293	32360.5	1.45135	14000	0.99401	14000	0.98627
14072.7	0.99295	32542.3	1.46089	14072.7	0.99403	14072.7	0.98628
14145.5	0.99298	32724.1	1.4683	14145.5	0.99405	14145.5	0.98629
14218.2	0.993	32905.9	1.47357	14218.2	0.99407	14218.2	0.9863
14290.9	0.99302	33087.7	1.4767	14290.9	0.99409	14290.9	0.98631
14363.7	0.99303	33269.5	1.47982	14363.7	0.99411	14363.7	0.98632
14436.4	0.99305	33451.3	1.48342	14436.4	0.99412	14436.4	0.98632
14509.1	0.99307	33633.1	1.48582	14509.1	0.99414	14509.1	0.98633
14581.8	0.99308	33814.9	1.48823	14581.8	0.99415	14581.8	0.98634
14654.5	0.9931	33996.7	1.49077	14654.5	0.99417	14654.5	0.98634
14727.3	0.99311	34178.5	1.49363	14727.3	0.99418	14727.3	0.98635
14800	0.99312	34360.3	1.49649	14800	0.99419	14800	0.98635
14872.7	0.99313	34542.1	1.49961	14872.7	0.9942	14872.7	0.98636
14945.4	0.99314	34723.9	1.50644	14945.4	0.99421	14945.4	0.98636
15018.2	0.99315	34905.7	1.51387	15018.2	0.99422	15018.2	0.98637
15090.9	0.99316	35087.5	1.52164	15090.9	0.99423	15090.9	0.98637
15163.6	0.99317	35269.3	1.53106	15163.6	0.99424	15163.6	0.98637
15236.4	0.99318	35451.1	1.54214	15236.4	0.99425	15236.4	0.98638
15309.1	0.99319	35632.9	1.55323	15309.1	0.99425	15309.1	0.98638
15381.8	0.9932	35814.7	1.56432	15381.8	0.99426	15381.8	0.98638
15454.6	0.9932	35996.5	1.5793	15454.6	0.99427	15454.6	0.98639
15527.3	0.99321	36178.3	1.59459	15527.3	0.99427	15527.3	0.98639
15600	0.99322			15600	0.99428	15600	0.98639
16200	1.05827			16200	1.06314	16200	1.05973
16272.7	1.06203			16272.7	1.06685	16272.7	1.06352
16345.4	1.06555			16345.4	1.07032	16345.4	1.06703
16418.2	1.06886			16418.2	1.07357	16418.2	1.0703
16490.9	1.07196			16490.9	1.07662	16490.9	1.07333
16563.6	1.07487			16563.6	1.07948	16563.6	1.07614
16636.4	1.0776			16636.4	1.08217	16636.4	1.07876
16709.1	1.08016			16709.1	1.08468	16709.1	1.08118
16781.8	1.08257			16781.8	1.08704	16781.8	1.08344
16854.6	1.08482			16854.6	1.08925	16854.6	1.08553
16927.3	1.08693			16927.3	1.09132	16927.3	1.08747
17000	1.08892			17000	1.09326	17000	1.08928
17072.7	1.09078			17072.7	1.09508	17072.7	1.09095
17145.5	1.09252			17145.5	1.09679	17145.5	1.09251
17218.2	1.09416			17218.2	1.09839	17218.2	1.09395
17290.9	1.09569			17290.9	1.09989	17290.9	1.09529
17363.6	1.09714			17363.6	1.10129	17363.6	1.09654
17436.3	1.09849			17436.3	1.10261	17436.3	1.09769
17509.1	1.09975			17509.1	1.10385	17509.1	1.09877
17581.8	1.10094			17581.8	1.10501	17581.8	1.09977
17654.5	1.10206			17654.5	1.10609	17654.5	1.10069
17727.3	1.1031			17727.3	1.10711	17727.3	1.10155
17800	1.10409			17800	1.10807	17800	1.10235
17872.7	1.10501			17872.7	1.10896	17872.7	1.10309
17945.5	1.10587			17945.5	1.1098	17945.5	1.10378
18018.2	1.10668			18018.2	1.11059	18018.2	1.10442
18090.9	1.10744			18090.9	1.11133	18090.9	1.10501
18163.6	1.10815			18163.6	1.11202	18163.6	1.10556
18236.4	1.10882			18236.4	1.11267	18236.4	1.10607
18309.1	1.10945			18309.1	1.11327	18309.1	1.10655
18381.8	1.11004			18381.8	1.11384	18381.8	1.10699
18454.5	1.11059			18454.5	1.11438	18454.5	1.1074
18527.3	1.11111			18527.3	1.11488	18527.3	1.10778
18600	1.11159			18600	1.11535	18600	1.10813
18672.7	1.11205			18672.7	1.11579	18672.7	1.10846
18745.5	1.11248			18745.5	1.1162	18745.5	1.10877
18818.2	1.11288			18818.2	1.11659	18818.2	1.10905
18890.9	1.11325			18890.9	1.11695	18890.9	1.10931
18963.6	1.11361			18963.6	1.11729	18963.6	1.10956
19036.4	1.11394			19036.4	1.11761	19036.4	1.10978
19109.1	1.11425			19109.1	1.11791	19109.1	1.10999
19181.8	1.11454			19181.8	1.11819	19181.8	1.11019
19254.5	1.11481			19254.5	1.11845	19254.5	1.11037
19327.3	1.11507			19327.3	1.1187	19327.3	1.11054
19400	1.11531			19400	1.11893	19400	1.11069
19472.7	1.11553			19472.7	1.11915	19472.7	1.11084
19545.4	1.11575			19545.4	1.11935	19545.4	1.11097
19618.2	1.11594			19618.2	1.11954	19618.2	1.1111
19690.9	1.11613			19690.9	1.11972	19690.9	1.11122
19763.6	1.11631			19763.6	1.11988	19763.6	1.11132
19836.4	1.11647			19836.4	1.12004	19836.4	1.11142
19909.1	1.11662			19909.1	1.12019	19909.1	1.11152
19981.8	1.11677			19981.8	1.12033	19981.8	1.1116
20054.6	1.1169			20054.6	1.12045	20054.6	1.11168
20127.3	1.11703			20127.3	1.12058	20127.3	1.11176
20200	1.11715			20200	1.12069	20200	1.11183
20272.7	1.11726			20272.7	1.1208	20272.7	1.11189
20345.5	1.11736			20345.5	1.1209	20345.5	1.11195
20418.2	1.11746			20418.2	1.12099	20418.2	1.11201
20490.9	1.11755			20490.9	1.12108	20490.9	1.11206
20563.6	1.11764			20563.6	1.12116	20563.6	1.11211
20636.4	1.11772			20636.4	1.12124	20636.4	1.11215
20709.1	1.1178			20709.1	1.12131	20709.1	1.11219
20781.8	1.11787			20781.8	1.12138	20781.8	1.11223
20854.5	1.11794			20854.5	1.12144	20854.5	1.11226
20927.3	1.118			20927.3	1.1215	20927.3	1.1123
21000	1.11806			21000	1.12155	21000	1.11233
21072.7	1.11811			21072.7	1.12161	21072.7	1.11236
21145.5	1.11816			21145.5	1.12166	21145.5	1.11238
21218.2	1.11821			21218.2	1.1217	21218.2	1.11241
21290.9	1.11826			21290.9	1.12175	21290.9	1.11243
21363.6	1.1183			21363.6	1.12179	21363.6	1.11245
21436.4	1.11834			21436.4	1.12182	21436.4	1.11247
21509.1	1.11838			21509.1	1.12186	21509.1	1.11249
21581.8	1.11841			21581.8	1.12189	21581.8	1.11251
21654.5	1.11845			21654.5	1.12192	21654.5	1.11252
21727.3	1.11848			21727.3	1.12195	21727.3	1.11254
21800	1.11851			21800	1.12198	21800	1.11255
21872.7	1.11854			21872.7	1.12201	21872.7	1.11256
21945.5	1.11856			21945.5	1.12203	21945.5	1.11257
22018.2	1.11859			22018.2	1.12205	22018.2	1.11259
22090.9	1.11861			22090.9	1.12207	22090.9	1.1126
22163.7	1.11863			22163.7	1.12209	22163.7	1.1126
22236.4	1.11865			22236.4	1.12211	22236.4	1.11261
22309.1	1.11867			22309.1	1.12213	22309.1	1.11262
22381.8	1.11868			22381.8	1.12215	22381.8	1.11263
22454.5	1.1187			22454.5	1.12216	22454.5	1.11264
22527.3	1.11872			22527.3	1.12218	22527.3	1.11264
22600	1.11873			22600	1.12219	22600	1.11265
22672.7	1.11874			22672.7	1.1222	22672.7	1.11265
22745.4	1.11876			22745.4	1.12221	22745.4	1.11266
22818.2	1.11877			22818.2	1.12223	22818.2	1.11266
22890.9	1.11878			22890.9	1.12224	22890.9	1.11267
22963.6	1.11879			22963.6	1.12225	22963.6	1.11267
23036.4	1.1188			23036.4	1.12225	23036.4	1.11268
23109.1	1.11881			23109.1	1.12226	23109.1	1.11268
23181.8	1.11882			23181.8	1.12227	23181.8	1.11268
23254.6	1.11883			23254.6	1.12228	23254.6	1.11269
23327.3	1.11883			23327.3	1.12229	23327.3	1.11269
23400	1.11884			23400	1.12229	23400	1.11269
24000	1.1766			24000	1.18447	24000	1.17924
24072.7	1.18113			24072.7	1.18899	24072.7	1.18403
24145.4	1.1854			24145.4	1.19325	24145.4	1.1885
24218.2	1.18942			24218.2	1.19725	24218.2	1.19269
24290.9	1.1932			24290.9	1.20102	24290.9	1.19662
24363.6	1.19677			24363.6	1.20458	24363.6	1.20029
24436.4	1.20012			24436.4	1.20793	24436.4	1.20374
24509.1	1.20328			24509.1	1.21108	24509.1	1.20697
24581.8	1.20627			24581.8	1.21406	24581.8	1.21
24654.6	1.20908			24654.6	1.21687	24654.6	1.21285
24727.3	1.21173			24727.3	1.21952	24727.3	1.21553
24800	1.21423			24800	1.22203	24800	1.21805
24872.7	1.21659			24872.7	1.22439	24872.7	1.22042
24945.5	1.21882			24945.5	1.22662	24945.5	1.22265
25018.2	1.22092			25018.2	1.22874	25018.2	1.22476
25090.9	1.22291			25090.9	1.23073	25090.9	1.22675
25163.6	1.22479			25163.6	1.23262	25163.6	1.22863
25236.3	1.22657			25236.3	1.23441	25236.3	1.23041
25309.1	1.22825			25309.1	1.23611	25309.1	1.23209
25381.8	1.22985			25381.8	1.23771	25381.8	1.23368
25454.5	1.23135			25454.5	1.23924	25454.5	1.2352
25527.3	1.23278			25527.3	1.24068	25527.3	1.23663
25600	1.23414			25600	1.24206	25600	1.238
25672.7	1.23542			25672.7	1.24336	25672.7	1.2393
25745.5	1.23664			25745.5	1.2446	25745.5	1.24054
25818.2	1.2378			25818.2	1.24578	25818.2	1.24173
25890.9	1.2389			25890.9	1.24691	25890.9	1.24286
25963.6	1.23995			25963.6	1.24798	25963.6	1.24395
26036.4	1.24094			26036.4	1.249	26036.4	1.24499
26109.1	1.24189			26109.1	1.24997	26109.1	1.24598
26181.8	1.2428			26181.8	1.25091	26181.8	1.24694
26254.5	1.24366			26254.5	1.2518	26254.5	1.24787
26327.3	1.24449			26327.3	1.25265	26327.3	1.24875
26400	1.24527			26400	1.25347	26400	1.24961
26472.7	1.24603			26472.7	1.25425	26472.7	1.25044
26545.5	1.24675			26545.5	1.255	26545.5	1.25124
26618.2	1.24744			26618.2	1.25573	26618.2	1.25202
26690.9	1.2481			26690.9	1.25642	26690.9	1.25277
26763.6	1.24873			26763.6	1.25709	26763.6	1.25351
26836.4	1.24934			26836.4	1.25774	26836.4	1.25422
26909.1	1.24993			26909.1	1.25836	26909.1	1.25491
26981.8	1.25049			26981.8	1.25896	26981.8	1.25559
27054.5	1.25104			27054.5	1.25954	27054.5	1.25625
27127.3	1.25156			27127.3	1.2601	27127.3	1.2569
27200	1.25207			27200	1.26064	27200	1.25753
27272.7	1.25256			27272.7	1.26117	27272.7	1.25815
27345.4	1.25303			27345.4	1.26168	27345.4	1.25876
27418.2	1.25349			27418.2	1.26218	27418.2	1.25935
27490.9	1.25393			27490.9	1.26267	27490.9	1.25994
27563.6	1.25436			27563.6	1.26314	27563.6	1.26052
27636.4	1.25478			27636.4	1.2636	27636.4	1.26109
27709.1	1.25519			27709.1	1.26404	27709.1	1.26165
27781.8	1.25559			27781.8	1.26448	27781.8	1.2622
27854.6	1.25597			27854.6	1.26491	27854.6	1.26274
27927.3	1.25635			27927.3	1.26533	27927.3	1.26328
28000	1.25672			28000	1.26574	28000	1.26382
28072.7	1.25708			28072.7	1.26614	28072.7	1.26434
28145.5	1.25743			28145.5	1.26653	28145.5	1.26486
28218.2	1.25777			28218.2	1.26692	28218.2	1.26538
28290.9	1.25811			28290.9	1.2673	28290.9	1.26589
28363.6	1.25844			28363.6	1.26767	28363.6	1.2664
28436.4	1.25876			28436.4	1.26804	28436.4	1.26691
28509.1	1.25908			28509.1	1.2684	28509.1	1.26741
28581.8	1.25939			28581.8	1.26876	28581.8	1.2679
28654.5	1.2597			28654.5	1.26911	28654.5	1.2684
28727.3	1.26			28727.3	1.26946	28727.3	1.26889
28800	1.2603			28800	1.26981	28800	1.26938
28872.7	1.2606			28872.7	1.27015	28872.7	1.26986
28945.5	1.26089			28945.5	1.27048	28945.5	1.27035
29018.2	1.26117			29018.2	1.27081	29018.2	1.27083
29090.9	1.26146			29090.9	1.27114	29090.9	1.27131
29163.6	1.26174			29163.6	1.27147	29163.6	1.27179
29236.4	1.26201			29236.4	1.27179	29236.4	1.27226
29309.1	1.26229			29309.1	1.27211	29309.1	1.27274
29381.8	1.26256			29381.8	1.27243	29381.8	1.27321
29454.5	1.26283			29454.5	1.27275	29454.5	1.27368
29527.3	1.26309			29527.3	1.27306	29527.3	1.27415
29600	1.26336			29600	1.27337	29600	1.27462
29672.7	1.26362			29672.7	1.27368	29672.7	1.27509
29745.5	1.26388			29745.5	1.27399	29745.5	1.27555
29818.2	1.26414			29818.2	1.27429	29818.2	1.27602
29890.9	1.2644			29890.9	1.2746	29890.9	1.27649
29963.7	1.26465			29963.7	1.2749	29963.7	1.27695
30036.4	1.26491			30036.4	1.2752	30036.4	1.27741
30109.1	1.26516			30109.1	1.2755	30109.1	1.27788
30181.8	1.26541			30181.8	1.2758	30181.8	1.27834
30254.5	1.26566			30254.5	1.2761	30254.5	1.2788
30327.3	1.26591			30327.3	1.27639	30327.3	1.27926
30400	1.26616			30400	1.27669	30400	1.27972
30472.7	1.2664			30472.7	1.27698	30472.7	1.28018
30545.4	1.26665			30545.4	1.27728	30545.4	1.28064
30618.2	1.26689			30618.2	1.27757	30618.2	1.2811
30690.9	1.26714			30690.9	1.27786	30690.9	1.28156
30763.6	1.26738			30763.6	1.27815	30763.6	1.28202
30836.4	1.26762			30836.4	1.27844	30836.4	1.28247
30909.1	1.26787			30909.1	1.27873	30909.1	1.28293
30981.8	1.26811			30981.8	1.27902	30981.8	1.28339
31054.6	1.26835			31054.6	1.27931	31054.6	1.28385
31127.3	1.26859			31127.3	1.2796	31127.3	1.2843
31200	1.26883			31200	1.27989	31200	1.28476
31800	1.35917			31800	1.37486	31800	1.38549
31872.7	1.36446			31872.7	1.38018	31872.7	1.39126
31945.4	1.36945			31945.4	1.38519	31945.4	1.39667
32018.2	1.37416			32018.2	1.38993	32018.2	1.40177
32090.9	1.37861			32090.9	1.39441	32090.9	1.40657
32163.6	1.38281			32163.6	1.39864	32163.6	1.4111
32236.4	1.38678			32236.4	1.40265	32236.4	1.41537
32309.1	1.39053			32309.1	1.40644	32309.1	1.41942
32381.8	1.39408			32381.8	1.41003	32381.8	1.42326
32454.6	1.39744			32454.6	1.41343	32454.6	1.42691
32527.3	1.40061			32527.3	1.41666	32527.3	1.43039
32600	1.40363			32600	1.41973	32600	1.43373
32672.7	1.40648			32672.7	1.42264	32672.7	1.43692
32745.5	1.40919			32745.5	1.42542	32745.5	1.44001
32818.2	1.41177			32818.2	1.42808	32818.2	1.443
32890.9	1.41421			32890.9	1.43061	32890.9	1.44591
32963.6	1.41655			32963.6	1.43304	32963.6	1.44875
33036.3	1.41877			33036.3	1.43538	33036.3	1.45155
33109.1	1.4209			33109.1	1.43764	33109.1	1.45431
33181.8	1.42294			33181.8	1.43981	33181.8	1.45706
33254.5	1.4249			33254.5	1.44193	33254.5	1.45981
33327.3	1.42679			33327.3	1.44399	33327.3	1.46258
33400	1.42861			33400	1.44601	33400	1.46538
33472.7	1.43038			33472.7	1.448	33472.7	1.46823
33545.5	1.43211			33545.5	1.44996	33545.5	1.47113
33618.2	1.43381			33618.2	1.45191	33618.2	1.47412
33690.9	1.43548			33690.9	1.45387	33690.9	1.4772
33763.6	1.43713			33763.6	1.45583	33763.6	1.48039
33836.4	1.43879			33836.4	1.45782	33836.4	1.48371
33909.1	1.44045			33909.1	1.45983	33909.1	1.48716
33981.8	1.44213			33981.8	1.4619	33981.8	1.49078
34054.5	1.44384			34054.5	1.46402	34054.5	1.49456
34127.3	1.4456			34127.3	1.46621	34127.3	1.49854
34200	1.44741			34200	1.46849	34200	1.50272
34272.7	1.4493			34272.7	1.47086	34272.7	1.50712
34345.5	1.45128			34345.5	1.47334	34345.5	1.51176
34418.2	1.45336			34418.2	1.47595	34418.2	1.51666
34490.9	1.45556			34490.9	1.4787	34490.9	1.52183
34563.6	1.45791			34563.6	1.4816	34563.6	1.52728
34636.4	1.46041			34636.4	1.48468	34636.4	1.53305
34709.1	1.46309			34709.1	1.48794	34709.1	1.53914
34781.8	1.46598			34781.8	1.4914	34781.8	1.54557
34854.5	1.46909			34854.5	1.49509	34854.5	1.55237
34927.3	1.47245			34927.3	1.49902	34927.3	1.55954
35000	1.47608			35000	1.50321	35000	1.56711
35072.7	1.48002			35072.7	1.50767	35072.7	1.5751
35145.4	1.48429			35145.4	1.51243	35145.4	1.58353
35218.2	1.48893			35218.2	1.51752	35218.2	1.59241
35290.9	1.49395			35290.9	1.52294	35290.9	1.60177
35363.6	1.49941			35363.6	1.52872	35363.6	1.61162
35436.4	1.50533			35436.4	1.53489	35436.4	1.62199
35509.1	1.51175			35509.1	1.54147	35509.1	1.6329
35581.8	1.51872			35581.8	1.54849	35581.8	1.64436
35654.6	1.52627			35654.6	1.55596	35654.6	1.65641
35727.3	1.53444			35727.3	1.56392	35727.3	1.66905
35800	1.54329			35800	1.57239	35800	1.68232
35872.7	1.55287			35872.7	1.5814	35872.7	1.69623
35945.5	1.56321			35945.5	1.59097	35945.5	1.71081
36018.2	1.57438			36018.2	1.60114	36018.2	1.72607
36090.9	1.58644			36090.9	1.61194	36090.9	1.74205
36163.6	1.59943			36163.6	1.6234	36163.6	1.75877
36236.4	1.61343			36236.4	1.63554	36236.4	1.77625

## Sheet: Sheet2
0	0	0	0	0	0	0	0	0	0
0.06666	0.31935	0.05421	0.33403	0.05016	0.28183	0.04155	0.40016	0.00659	0.21477
0.13334	0.4173	0.095	0.46463	0.08107	0.43803	0.08074	0.51342	0.00912	0.36389
0.16666	0.49387	0.13579	0.52202	0.11197	0.54448	0.11993	0.58247	0.0152	0.48671
0.2	0.53839	0.16667	0.56164	0.16668	0.59085	0.15912	0.63328	0.01976	0.579
0.23334	0.56778	0.20001	0.58942	0.23334	0.62327	0.19831	0.66133	0.02584	0.6099
0.26666	0.58889	0.26667	0.61007	0.26668	0.64746	0.23751	0.67835	0.02939	0.75155
0.33334	0.60494	0.30001	0.62624	0.3	0.66633	0.2767	0.69247	0.1064	0.80495
0.4	0.61761	0.33335	0.63924	0.36668	0.68165	0.31589	0.70595	0.19304	0.84034
0.46666	0.62787	0.36667	0.65004	0.4	0.69429	0.35508	0.7188	0.31109	0.85952
0.5	0.63649	0.43335	0.66598	0.43334	0.70502	0.39427	0.72811	0.41496	0.87224
0.56666	0.64377	0.4641	0.6772	0.46668	0.71424	0.43346	0.75695	0.48245	0.88061
0.6	0.65003	0.51706	0.68655	0.5	0.7222	0.49552	0.76353	0.57935	0.89238
0.63334	0.65548	0.57003	0.69526	0.53334	0.7293	0.53731	0.76986	0.71662	0.89559
0.7	0.66034	0.62299	0.70201	0.6	0.73562	0.5791	0.77588	0.73796	0.89914
0.76666	0.66461	0.67595	0.70732	0.63334	0.74125	0.62089	0.78103	0.75064	0.90109
0.83334	0.66854	0.72891	0.71275	0.7	0.74638	0.66268	0.786	0.76548	0.90517
0.86666	0.67201	0.78187	0.71476	0.76668	0.75105	0.70447	0.79081	0.78287	0.9124
0.9	0.67521	0.83484	0.71707	0.83334	0.75529	0.74626	0.79543	0.80532	0.91892
0.93334	0.67811	0.8878	0.71997	0.86668	0.75922	0.78805	0.79986	0.82777	0.9427
1	0.68079	0.94076	0.72254	0.93334	0.76286	0.82985	0.80416	0.88027	0.96226
1.03334	0.6833	0.99372	0.72477	1	0.76619	0.87164	0.80741
1.1	0.68557	1.04668	0.72633	1.06668	0.76934	0.91343	0.81003
1.13334	0.68772	1.09965	0.72787	1.13334	0.77227	0.95522	0.8126
1.2	0.68971	1.15261	0.72958	1.2	0.77658	0.99701	0.81511
1.26666	0.69159	1.20557	0.73181	1.3077	0.77739	1.0388	0.81751
1.33334	0.69336	1.25853	0.73391	1.35394	0.77822	1.08059	0.8199
1.36666	0.69501	1.31149	0.73568	1.40018	0.77905	1.12238	0.82223
1.43334	0.6966	1.36446	0.73723	1.44642	0.77987	1.16418	0.82454
1.5	0.69806	1.41742	0.73857	1.49266	0.78065	1.20597	0.82595
1.56666	0.69945	1.47038	0.73988	1.5389	0.78146	1.24776	0.82733
1.63334	0.70079	1.52334	0.74119	1.58514	0.78251	1.28955	0.82865
1.66666	0.7003	1.5763	0.74271	1.63139	0.78359	1.33134	0.82997
1.7	0.70096	1.62927	0.74431	1.67763	0.78462	1.37313	0.83127
1.7375	0.70162	1.68223	0.74572	1.72387	0.78568	1.41492	0.83255
1.775	0.70227	1.73519	0.74659	1.77011	0.78672	1.45671	0.83386
1.8125	0.70292	1.78815	0.74726	1.81635	0.78776	1.49851	0.83515
1.85	0.70356	1.84111	0.74783	1.86259	0.78875	1.5403	0.83644
1.8875	0.70419	1.89408	0.74859	1.90883	0.78977	1.58209	0.83774
1.925	0.70482	1.94704	0.74948	1.95508	0.79077	1.62388	0.83899
1.9625	0.70544	2	0.75019	2	0.79115	1.66567	0.84025
2	0.70638					1.70746	0.84149
						1.74925	0.8427
						1.79104	0.84392
						1.83284	0.84513
						1.87463	0.8463
						1.91642	0.84749
						1.95821	0.84866
						2	0.85067
4090.92	0.98969	8610.45	1.09503	4090.92	0.98743	4090.92	0.98142
4163.64	0.98982	8786.17	1.10316	4163.64	0.98751	4163.64	0.98148
4236.36	0.98994	8961.89	1.10959	4236.36	0.98758	4236.36	0.98153
4309.08	0.99005	9137.62	1.11435	4309.08	0.98764	4309.08	0.98158
4381.84	0.99016	9313.34	1.11639	4381.84	0.98771	4381.84	0.98162
4454.56	0.99026	9489.06	1.11949	4454.56	0.98776	4454.56	0.98166
4527.28	0.99035	9664.79	1.12247	4527.28	0.98781	4527.28	0.98169
4600	0.99044	9840.51	1.1242	4600	0.98786	4600	0.98173
4672.72	0.99052	10016.2	1.12647	4672.72	0.98791	4672.72	0.98176
4745.47	0.9906	10192	1.12925	4745.47	0.98795	4745.47	0.98179
4818.19	0.99067	10367.7	1.13116	4818.19	0.98799	4818.19	0.98181
4890.91	0.99074	10543.4	1.13302	4890.91	0.98802	4890.91	0.98184
4963.63	0.9908	10719.1	1.13474	4963.63	0.98806	4963.63	0.98186
5036.35	0.99086	10894.9	1.1362	5036.35	0.98809	5036.35	0.98188
5109.11	0.99092	11070.6	1.13752	5109.11	0.98811	5109.11	0.9819
5181.83	0.99097	11246.3	1.13876	5181.83	0.98814	5181.83	0.98192
5254.55	0.99102	11422	1.1393	5254.55	0.98816	5254.55	0.98193
5327.27	0.99106	11597.7	1.13993	5327.27	0.98819	5327.27	0.98194
5399.99	0.9911	11773.5	1.14074	5399.99	0.98821	5399.99	0.98196
5472.74	0.99114	11949.2	1.14148	5472.74	0.98823	5472.74	0.98197
5545.46	0.99118	12124.9	1.14215	5545.46	0.98824	5545.46	0.98198
5618.18	0.99122	12300.6	1.14266	5618.18	0.98826	5618.18	0.98199
5690.9	0.99125	12476.4	1.14313	5690.9	0.98828	5690.9	0.982
5763.62	0.99128	12652.1	1.14364	5763.62	0.98829	5763.62	0.98201
5836.38	0.99131	12827.8	1.14426	5836.38	0.9883	5836.38	0.98202
5909.1	0.99134	13003.5	1.14496	5909.1	0.98832	5909.1	0.98202
5981.82	0.99136	13179.3	1.14561	5981.82	0.98833	5981.82	0.98203
6054.54	0.99138	13355	1.14619	6054.54	0.98834	6054.54	0.98204
6127.26	0.99141	13530.7	1.1467	6127.26	0.98835	6127.26	0.98204
6200.02	0.99143	13706.4	1.14716	6200.02	0.98836	6200.02	0.98205
6272.74	0.99145	13882.1	1.14763	6272.74	0.98836	6272.74	0.98205
6345.46	0.99146	14057.9	1.14809	6345.46	0.98837	6345.46	0.98206
6418.18	0.99148	14233.6	1.14863	6418.18	0.98838	6418.18	0.98206
6490.9	0.9915	14409.3	1.14921	6490.9	0.98838	6490.9	0.98207
6563.65	0.99151	14585	1.14976	6563.65	0.98839	6563.65	0.98207
6636.37	0.99153	14760.8	1.15016	6636.37	0.9884	6636.37	0.98207
6709.09	0.99154	14936.5	1.15045	6709.09	0.9884	6709.09	0.98207
6781.81	0.99155	15112.2	1.15069	6781.81	0.98841	6781.81	0.98208
6854.53	0.99156	15287.9	1.15094	6854.53	0.98841	6854.53	0.98208
6927.29	0.99157	15463.7	1.15125	6927.29	0.98841	6927.29	0.98208
7000.01	0.99158	15639.4	1.15593	7000.01	0.98842	7000.01	0.98208
7072.73	0.99159	15815.1	1.17563	7072.73	0.98842	7072.73	0.98209
7145.45	0.9916	15990.8	1.19532	7145.45	0.98843	7145.45	0.98209
7218.17	0.99161	16166.6	1.21502	7218.17	0.98843	7218.17	0.98209
7290.92	0.99162	16342.3	1.23188	7290.92	0.98843	7290.92	0.98209
7363.64	0.99162	16518	1.24345	7363.64	0.98843	7363.64	0.98209
7436.36	0.99163	16693.7	1.25156	7436.36	0.98844	7436.36	0.98209
7509.08	0.99164	16869.4	1.2565	7509.08	0.98844	7509.08	0.98209
7581.8	0.99164	17045.2	1.25959	7581.8	0.98844	7581.8	0.9821
7654.56	0.99165	17220.9	1.26448	7654.56	0.98844	7654.56	0.9821
7727.28	0.99165	17396.6	1.26727	7727.28	0.98844	7727.28	0.9821
7800	0.99166	17572.3	1.26969	7800	0.98845	7800	0.9821
8400	1.08484	17748.1	1.27298	8400	1.08479	8400	1.07284
8472.72	1.08849	17923.8	1.27584	8472.72	1.08853	8472.72	1.07677
8545.44	1.09191	18099.5	1.27838	8545.44	1.09198	8545.44	1.08038
8618.2	1.09512	18275.2	1.27969	8618.2	1.09518	8618.2	1.0837
8690.92	1.09812	18451	1.28135	8690.92	1.09814	8690.92	1.08675
8763.64	1.10093	18626.7	1.28255	8763.64	1.10089	8763.64	1.08955
8836.36	1.10356	18802.4	1.28353	8836.36	1.10342	8836.36	1.09213
8909.08	1.10602	18978.1	1.28447	8909.08	1.10577	8909.08	1.09449
8981.83	1.10833	19153.9	1.28537	8981.83	1.10795	8981.83	1.09666
9054.55	1.11049	19329.6	1.28681	9054.55	1.10996	9054.55	1.09866
9127.27	1.11251	19505.3	1.28763	9127.27	1.11183	9127.27	1.10049
9199.99	1.11441	19681	1.28841	9199.99	1.11356	9199.99	1.10217
9272.71	1.11618	19856.7	1.28918	9272.71	1.11516	9272.71	1.10372
9345.47	1.11784	20032.5	1.28991	9345.47	1.11663	9345.47	1.10514
9418.19	1.1194	20208.2	1.29062	9418.19	1.11801	9418.19	1.10644
9490.91	1.12086	20383.9	1.29131	9490.91	1.11927	9490.91	1.10764
9563.63	1.12222	20559.6	1.29198	9563.63	1.12045	9563.63	1.10874
9636.35	1.1235	20735.4	1.29262	9636.35	1.12154	9636.35	1.10976
9709.1	1.12469	20911.1	1.29326	9709.1	1.12254	9709.1	1.11069
9781.82	1.12581	21086.8	1.29354	9781.82	1.12347	9781.82	1.11154
9854.54	1.12686	21262.5	1.29384	9854.54	1.12434	9854.54	1.11232
9927.26	1.12784	21438.3	1.29413	9927.26	1.12513	9927.26	1.11304
9999.98	1.12876	21614	1.29443	9999.98	1.12587	9999.98	1.11371
10072.7	1.12962	21789.7	1.29471	10072.7	1.12656	10072.7	1.11431
10145.5	1.13043	21965.4	1.29504	10145.5	1.12719	10145.5	1.11487
10218.2	1.13118	22141.2	1.29544	10218.2	1.12778	10218.2	1.11539
10290.9	1.13189	22316.9	1.29583	10290.9	1.12832	10290.9	1.11586
10363.6	1.13255	22492.6	1.29623	10363.6	1.12883	10363.6	1.11629
10436.4	1.13317	22668.3	1.29663	10436.4	1.12929	10436.4	1.11669
10509.1	1.13375	22844	1.29703	10509.1	1.12972	10509.1	1.11705
10581.8	1.1343	23019.8	1.29742	10581.8	1.13012	10581.8	1.11739
10654.5	1.13481	23195.5	1.29782	10654.5	1.13049	10654.5	1.1177
10727.3	1.13528	23371.2	1.29823	10727.3	1.13083	10727.3	1.11798
10800	1.13573	23546.9	1.31422	10800	1.13115	10800	1.11824
10872.7	1.13615	23722.7	1.33326	10872.7	1.13144	10872.7	1.11848
10945.5	1.13654	23898.4	1.35229	10945.5	1.13171	10945.5	1.1187
11018.2	1.13691	24074.1	1.36948	11018.2	1.13197	11018.2	1.1189
11090.9	1.13725	24249.8	1.38427	11090.9	1.1322	11090.9	1.11909
11163.6	1.13757	24425.6	1.39862	11163.6	1.13241	11163.6	1.11926
11236.4	1.13787	24601.3	1.4069	11236.4	1.13261	11236.4	1.11942
11309.1	1.13815	24777	1.41338	11309.1	1.1328	11309.1	1.11956
11381.8	1.13842	24952.7	1.41717	11381.8	1.13297	11381.8	1.11969
11454.5	1.13866	25128.4	1.42011	11454.5	1.13313	11454.5	1.11981
11527.3	1.13889	25304.2	1.42312	11527.3	1.13327	11527.3	1.11992
11600	1.13911	25479.9	1.42592	11600	1.13341	11600	1.12003
11672.7	1.13931	25655.6	1.42998	11672.7	1.13353	11672.7	1.12012
11745.4	1.1395	25831.3	1.43214	11745.4	1.13365	11745.4	1.12021
11818.2	1.13968	26007.1	1.43318	11818.2	1.13376	11818.2	1.12029
11890.9	1.13985	26182.8	1.435	11890.9	1.13386	11890.9	1.12036
11963.6	1.14	26358.5	1.4368	11963.6	1.13395	11963.6	1.12043
12036.4	1.14015	26534.2	1.43855	12036.4	1.13404	12036.4	1.12049
12109.1	1.14029	26710	1.43945	12109.1	1.13411	12109.1	1.12054
12181.8	1.14042	26885.7	1.44096	12181.8	1.13419	12181.8	1.1206
12254.6	1.14054	27061.4	1.44185	12254.6	1.13426	12254.6	1.12064
12327.3	1.14065	27237.1	1.44307	12327.3	1.13432	12327.3	1.12069
12400	1.14075	27412.9	1.44422	12400	1.13438	12400	1.12073
12472.7	1.14085	27588.6	1.44502	12472.7	1.13443	12472.7	1.12076
12545.5	1.14094	27764.3	1.44572	12545.5	1.13448	12545.5	1.1208
12618.2	1.14103	27940	1.44684	12618.2	1.13453	12618.2	1.12083
12690.9	1.14111	28115.7	1.44747	12690.9	1.13457	12690.9	1.12086
12763.6	1.14119	28291.5	1.44803	12763.6	1.13461	12763.6	1.12088
12836.4	1.14126	28467.2	1.44861	12836.4	1.13464	12836.4	1.12091
12909.1	1.14132	28642.9	1.44931	12909.1	1.13468	12909.1	1.12093
12981.8	1.14139	28818.6	1.44972	12981.8	1.13471	12981.8	1.12095
13054.5	1.14144	28994.4	1.4502	13054.5	1.13474	13054.5	1.12097
13127.3	1.1415	29170.1	1.45087	13127.3	1.13477	13127.3	1.12099
13200	1.14155	29345.8	1.45155	13200	1.13479	13200	1.121
13272.7	1.1416	29521.5	1.452	13272.7	1.13481	13272.7	1.12102
13345.5	1.14164	29697.3	1.45235	13345.5	1.13483	13345.5	1.12103
13418.2	1.14168	29873	1.4527	13418.2	1.13485	13418.2	1.12104
13490.9	1.14172	30048.7	1.45338	13490.9	1.13487	13490.9	1.12106
13563.6	1.14176	30224.4	1.45408	13563.6	1.13489	13563.6	1.12107
13636.4	1.14179	30400.2	1.45478	13636.4	1.13491	13636.4	1.12107
13709.1	1.14183	30575.9	1.45547	13709.1	1.13492	13709.1	1.12108
13781.8	1.14186	30751.6	1.45612	13781.8	1.13493	13781.8	1.12109
13854.5	1.14189	30927.3	1.45646	13854.5	1.13495	13854.5	1.1211
13927.3	1.14191	31103	1.45709	13927.3	1.13496	13927.3	1.12111
14000	1.14194	31278.8	1.47026	14000	1.13497	14000	1.12111
14072.7	1.14196	31454.5	1.49884	14072.7	1.13498	14072.7	1.12112
14145.5	1.14198	31630.2	1.52742	14145.5	1.13499	14145.5	1.12112
14218.2	1.142	31805.9	1.55794	14218.2	1.135	14218.2	1.12113
14290.9	1.14202	31981.7	1.58938	14290.9	1.135	14290.9	1.12113
14363.7	1.14204	32157.4	1.60011	14363.7	1.13501	14363.7	1.12114
14436.4	1.14206	32333.1	1.60782	14436.4	1.13502	14436.4	1.12114
14509.1	1.14207	32508.8	1.61488	14509.1	1.13502	14509.1	1.12114
14581.8	1.14209	32684.6	1.62033	14581.8	1.13503	14581.8	1.12115
14654.5	1.1421	32860.3	1.62577	14654.5	1.13503	14654.5	1.12115
14727.3	1.14211	33036	1.6307	14727.3	1.13504	14727.3	1.12115
14800	1.14212	33211.7	1.63535	14800	1.13504	14800	1.12115
14872.7	1.14214	33387.4	1.6407	14872.7	1.13505	14872.7	1.12116
14945.4	1.14215	33563.2	1.64623	14945.4	1.13505	14945.4	1.12116
15018.2	1.14216	33738.9	1.64943	15018.2	1.13506	15018.2	1.12116
15090.9	1.14217	33914.6	1.65273	15090.9	1.13506	15090.9	1.12116
15163.6	1.14217	34090.3	1.6565	15163.6	1.13506	15163.6	1.12116
15236.4	1.14218	34266.1	1.66028	15236.4	1.13506	15236.4	1.12117
15309.1	1.14219	34441.8	1.6654	15309.1	1.13507	15309.1	1.12117
15381.8	1.1422	34617.5	1.67719	15381.8	1.13507	15381.8	1.12117
15454.6	1.1422	34793.2	1.70214	15454.6	1.13507	15454.6	1.12117
15527.3	1.14221	34969	1.75729	15527.3	1.13507	15527.3	1.12117
15600	1.14222	34618.3	1.67725	15600	1.13508	15600	1.12117
16200	1.21949	34699.1	1.68733	16200	1.21617	16200	1.19786
16272.7	1.22374	34780	1.69797	16272.7	1.22051	16272.7	1.20243
16345.4	1.22772	34969	1.75729	16345.4	1.22452	16345.4	1.20663
16418.2	1.23145			16418.2	1.22824	16418.2	1.21049
16490.9	1.23494			16490.9	1.23169	16490.9	1.21404
16563.6	1.2382			16563.6	1.23488	16563.6	1.21729
16636.4	1.24126			16636.4	1.23783	16636.4	1.22028
16709.1	1.24413			16709.1	1.24056	16709.1	1.22303
16781.8	1.24681			16781.8	1.24309	16781.8	1.22556
16854.6	1.24932			16854.6	1.24543	16854.6	1.22788
16927.3	1.25167			16927.3	1.2476	16927.3	1.23001
17000	1.25388			17000	1.24961	17000	1.23196
17072.7	1.25594			17072.7	1.25147	17072.7	1.23376
17145.5	1.25787			17145.5	1.25319	17145.5	1.23541
17218.2	1.25968			17218.2	1.25478	17218.2	1.23693
17290.9	1.26137			17290.9	1.25626	17290.9	1.23833
17363.6	1.26296			17363.6	1.25762	17363.6	1.23961
17436.3	1.26444			17436.3	1.25889	17436.3	1.24078
17509.1	1.26583			17509.1	1.26006	17509.1	1.24186
17581.8	1.26714			17581.8	1.26114	17581.8	1.24286
17654.5	1.26835			17654.5	1.26214	17654.5	1.24377
17727.3	1.2695			17727.3	1.26307	17727.3	1.24461
17800	1.27057			17800	1.26393	17800	1.24538
17872.7	1.27157			17872.7	1.26473	17872.7	1.24608
17945.5	1.2725			17945.5	1.26546	17945.5	1.24673
18018.2	1.27338			18018.2	1.26615	18018.2	1.24733
18090.9	1.2742			18090.9	1.26678	18090.9	1.24788
18163.6	1.27497			18163.6	1.26736	18163.6	1.24838
18236.4	1.27569			18236.4	1.2679	18236.4	1.24884
18309.1	1.27637			18309.1	1.26841	18309.1	1.24927
18381.8	1.277			18381.8	1.26887	18381.8	1.24966
18454.5	1.27759			18454.5	1.2693	18454.5	1.25002
18527.3	1.27815			18527.3	1.2697	18527.3	1.25035
18600	1.27867			18600	1.27006	18600	1.25065
18672.7	1.27915			18672.7	1.27041	18672.7	1.25093
18745.5	1.27961			18745.5	1.27072	18745.5	1.25118
18818.2	1.28003			18818.2	1.27101	18818.2	1.25142
18890.9	1.28043			18890.9	1.27128	18890.9	1.25163
18963.6	1.28081			18963.6	1.27153	18963.6	1.25183
19036.4	1.28116			19036.4	1.27177	19036.4	1.25201
19109.1	1.28148			19109.1	1.27198	19109.1	1.25218
19181.8	1.28179			19181.8	1.27218	19181.8	1.25233
19254.5	1.28208			19254.5	1.27236	19254.5	1.25247
19327.3	1.28235			19327.3	1.27253	19327.3	1.2526
19400	1.2826			19400	1.27269	19400	1.25272
19472.7	1.28283			19472.7	1.27284	19472.7	1.25283
19545.4	1.28305			19545.4	1.27297	19545.4	1.25293
19618.2	1.28326			19618.2	1.2731	19618.2	1.25303
19690.9	1.28346			19690.9	1.27321	19690.9	1.25311
19763.6	1.28364			19763.6	1.27332	19763.6	1.25319
19836.4	1.28381			19836.4	1.27342	19836.4	1.25326
19909.1	1.28397			19909.1	1.27351	19909.1	1.25333
19981.8	1.28411			19981.8	1.2736	19981.8	1.25339
20054.6	1.28425			20054.6	1.27368	20054.6	1.25344
20127.3	1.28438			20127.3	1.27375	20127.3	1.25349
20200	1.28451			20200	1.27382	20200	1.25354
20272.7	1.28462			20272.7	1.27388	20272.7	1.25358
20345.5	1.28473			20345.5	1.27394	20345.5	1.25362
20418.2	1.28483			20418.2	1.27399	20418.2	1.25366
20490.9	1.28492			20490.9	1.27404	20490.9	1.25369
20563.6	1.28501			20563.6	1.27409	20563.6	1.25372
20636.4	1.28509			20636.4	1.27413	20636.4	1.25375
20709.1	1.28517			20709.1	1.27417	20709.1	1.25378
20781.8	1.28524			20781.8	1.2742	20781.8	1.2538
20854.5	1.28531			20854.5	1.27424	20854.5	1.25382
20927.3	1.28537			20927.3	1.27427	20927.3	1.25384
21000	1.28543			21000	1.2743	21000	1.25386
21072.7	1.28549			21072.7	1.27432	21072.7	1.25388
21145.5	1.28554			21145.5	1.27435	21145.5	1.25389
21218.2	1.28559			21218.2	1.27437	21218.2	1.25391
21290.9	1.28564			21290.9	1.27439	21290.9	1.25392
21363.6	1.28568			21363.6	1.27441	21363.6	1.25393
21436.4	1.28572			21436.4	1.27443	21436.4	1.25394
21509.1	1.28576			21509.1	1.27445	21509.1	1.25395
21581.8	1.28579			21581.8	1.27446	21581.8	1.25396
21654.5	1.28582			21654.5	1.27448	21654.5	1.25397
21727.3	1.28585			21727.3	1.27449	21727.3	1.25398
21800	1.28588			21800	1.2745	21800	1.25399
21872.7	1.28591			21872.7	1.27452	21872.7	1.25399
21945.5	1.28594			21945.5	1.27453	21945.5	1.254
22018.2	1.28596			22018.2	1.27454	22018.2	1.254
22090.9	1.28598			22090.9	1.27454	22090.9	1.25401
22163.7	1.286			22163.7	1.27455	22163.7	1.25401
22236.4	1.28602			22236.4	1.27456	22236.4	1.25402
22309.1	1.28604			22309.1	1.27457	22309.1	1.25402
22381.8	1.28606			22381.8	1.27457	22381.8	1.25403
22454.5	1.28607			22454.5	1.27458	22454.5	1.25403
22527.3	1.28609			22527.3	1.27459	22527.3	1.25403
22600	1.2861			22600	1.27459	22600	1.25404
22672.7	1.28611			22672.7	1.2746	22672.7	1.25404
22745.4	1.28613			22745.4	1.2746	22745.4	1.25404
22818.2	1.28614			22818.2	1.27461	22818.2	1.25404
22890.9	1.28615			22890.9	1.27461	22890.9	1.25404
22963.6	1.28616			22963.6	1.27461	22963.6	1.25405
23036.4	1.28617			23036.4	1.27462	23036.4	1.25405
23109.1	1.28618			23109.1	1.27462	23109.1	1.25405
23181.8	1.28619			23181.8	1.27462	23181.8	1.25405
23254.6	1.28619			23254.6	1.27463	23254.6	1.25405
23327.3	1.2862			23327.3	1.27463	23327.3	1.25405
23400	1.28621			23400	1.27463	23400	1.25406
24000	1.38425			24000	1.37708	24000	1.32986
24072.7	1.38944			24072.7	1.38241	24072.7	1.33569
24145.4	1.39433			24145.4	1.38737	24145.4	1.3411
24218.2	1.39892			24218.2	1.392	24218.2	1.34611
24290.9	1.40324			24290.9	1.39631	24290.9	1.35077
24363.6	1.40731			24363.6	1.40032	24363.6	1.3551
24436.4	1.41114			24436.4	1.40407	24436.4	1.35912
24509.1	1.41475			24509.1	1.40756	24509.1	1.36287
24581.8	1.41815			24581.8	1.41082	24581.8	1.36636
24654.6	1.42135			24654.6	1.41387	24654.6	1.36961
24727.3	1.42438			24727.3	1.41672	24727.3	1.37265
24800	1.42723			24800	1.41939	24800	1.37549
24872.7	1.42992			24872.7	1.42188	24872.7	1.37815
24945.5	1.43246			24945.5	1.42422	24945.5	1.38064
25018.2	1.43486			25018.2	1.42641	25018.2	1.38298
25090.9	1.43713			25090.9	1.42846	25090.9	1.38518
25163.6	1.43927			25163.6	1.43039	25163.6	1.38725
25236.3	1.4413			25236.3	1.43221	25236.3	1.38919
25309.1	1.44322			25309.1	1.43392	25309.1	1.39103
25381.8	1.44504			25381.8	1.43552	25381.8	1.39277
25454.5	1.44677			25454.5	1.43704	25454.5	1.39441
25527.3	1.44841			25527.3	1.43847	25527.3	1.39597
25600	1.44996			25600	1.43982	25600	1.39746
25672.7	1.45144			25672.7	1.4411	25672.7	1.39887
25745.5	1.45284			25745.5	1.44231	25745.5	1.40021
25818.2	1.45417			25818.2	1.44346	25818.2	1.4015
25890.9	1.45545			25890.9	1.44455	25890.9	1.40273
25963.6	1.45666			25963.6	1.44559	25963.6	1.4039
26036.4	1.45781			26036.4	1.44658	26036.4	1.40503
26109.1	1.45892			26109.1	1.44752	26109.1	1.40612
26181.8	1.45997			26181.8	1.44842	26181.8	1.40717
26254.5	1.46098			26254.5	1.44928	26254.5	1.40818
26327.3	1.46194			26327.3	1.4501	26327.3	1.40916
26400	1.46287			26400	1.45089	26400	1.41011
26472.7	1.46375			26472.7	1.45165	26472.7	1.41103
26545.5	1.46461			26545.5	1.45238	26545.5	1.41192
26618.2	1.46542			26618.2	1.45308	26618.2	1.41279
26690.9	1.46621			26690.9	1.45376	26690.9	1.41364
26763.6	1.46697			26763.6	1.45441	26763.6	1.41447
26836.4	1.4677			26836.4	1.45504	26836.4	1.41528
26909.1	1.46841			26909.1	1.45566	26909.1	1.41607
26981.8	1.46909			26981.8	1.45625	26981.8	1.41685
27054.5	1.46975			27054.5	1.45683	27054.5	1.41761
27127.3	1.47039			27127.3	1.4574	27127.3	1.41836
27200	1.47101			27200	1.45794	27200	1.4191
27272.7	1.47161			27272.7	1.45848	27272.7	1.41983
27345.4	1.47219			27345.4	1.459	27345.4	1.42054
27418.2	1.47276			27418.2	1.45951	27418.2	1.42125
27490.9	1.47331			27490.9	1.46001	27490.9	1.42195
27563.6	1.47385			27563.6	1.46051	27563.6	1.42264
27636.4	1.47437			27636.4	1.46099	27636.4	1.42332
27709.1	1.47489			27709.1	1.46146	27709.1	1.424
27781.8	1.47539			27781.8	1.46193	27781.8	1.42467
27854.6	1.47588			27854.6	1.46238	27854.6	1.42534
27927.3	1.47636			27927.3	1.46284	27927.3	1.426
28000	1.47683			28000	1.46328	28000	1.42665
28072.7	1.47729			28072.7	1.46372	28072.7	1.4273
28145.5	1.47775			28145.5	1.46416	28145.5	1.42795
28218.2	1.47819			28218.2	1.46458	28218.2	1.42859
28290.9	1.47863			28290.9	1.46501	28290.9	1.42923
28363.6	1.47906			28363.6	1.46543	28363.6	1.42987
28436.4	1.47949			28436.4	1.46585	28436.4	1.4305
28509.1	1.47991			28509.1	1.46626	28509.1	1.43114
28581.8	1.48032			28581.8	1.46667	28581.8	1.43176
28654.5	1.48073			28654.5	1.46708	28654.5	1.43239
28727.3	1.48113			28727.3	1.46748	28727.3	1.43302
28800	1.48153			28800	1.46788	28800	1.43364
28872.7	1.48192			28872.7	1.46828	28872.7	1.43426
28945.5	1.48232			28945.5	1.46868	28945.5	1.43488
29018.2	1.4827			29018.2	1.46907	29018.2	1.4355
29090.9	1.48308			29090.9	1.46947	29090.9	1.43611
29163.6	1.48346			29163.6	1.46986	29163.6	1.43673
29236.4	1.48384			29236.4	1.47025	29236.4	1.43734
29309.1	1.48422			29309.1	1.47063	29309.1	1.43796
29381.8	1.48459			29381.8	1.47102	29381.8	1.43857
29454.5	1.48495			29454.5	1.4714	29454.5	1.43918
29527.3	1.48532			29527.3	1.47179	29527.3	1.43979
29600	1.48568			29600	1.47217	29600	1.4404
29672.7	1.48605			29672.7	1.47255	29672.7	1.44101
29745.5	1.48641			29745.5	1.47293	29745.5	1.44162
29818.2	1.48676			29818.2	1.47331	29818.2	1.44223
29890.9	1.48712			29890.9	1.47369	29890.9	1.44284
29963.7	1.48748			29963.7	1.47407	29963.7	1.44344
30036.4	1.48783			30036.4	1.47444	30036.4	1.44405
30109.1	1.48818			30109.1	1.47482	30109.1	1.44466
30181.8	1.48853			30181.8	1.4752	30181.8	1.44526
30254.5	1.48888			30254.5	1.47557	30254.5	1.44587
30327.3	1.48923			30327.3	1.47595	30327.3	1.44647
30400	1.48957			30400	1.47632	30400	1.44708
30472.7	1.48992			30472.7	1.47669	30472.7	1.44768
30545.4	1.49027			30545.4	1.47707	30545.4	1.44829
30618.2	1.49061			30618.2	1.47744	30618.2	1.44889
30690.9	1.49095			30690.9	1.47781	30690.9	1.44949
30763.6	1.4913			30763.6	1.47819	30763.6	1.4501
30836.4	1.49164			30836.4	1.47856	30836.4	1.4507
30909.1	1.49198			30909.1	1.47893	30909.1	1.45131
30981.8	1.49232			30981.8	1.4793	30981.8	1.45191
31054.6	1.49266			31054.6	1.47967	31054.6	1.45251
31127.3	1.493			31127.3	1.48004	31127.3	1.45312
31200	1.49334			31200	1.48041	31200	1.45372
31800	1.59169			31800	1.58377	31800	1.56342
31872.7	1.59782			31872.7	1.59009	31872.7	1.57051
31945.4	1.60361			31945.4	1.59601	31945.4	1.57712
32018.2	1.60907			32018.2	1.60153	32018.2	1.5833
32090.9	1.61423			32090.9	1.60671	32090.9	1.58907
32163.6	1.6191			32163.6	1.61155	32163.6	1.59447
32236.4	1.6237			32236.4	1.61609	32236.4	1.59953
32309.1	1.62805			32309.1	1.62034	32309.1	1.60428
32381.8	1.63217			32381.8	1.62434	32381.8	1.60875
32454.6	1.63607			32454.6	1.6281	32454.6	1.61296
32527.3	1.63977			32527.3	1.63163	32527.3	1.61694
32600	1.64327			32600	1.63496	32600	1.62072
32672.7	1.6466			32672.7	1.6381	32672.7	1.62431
32745.5	1.64977			32745.5	1.64107	32745.5	1.62774
32818.2	1.65278			32818.2	1.64389	32818.2	1.63103
32890.9	1.65566			32890.9	1.64656	32890.9	1.63421
32963.6	1.6584			32963.6	1.6491	32963.6	1.6373
33036.3	1.66104			33036.3	1.65152	33036.3	1.64032
33109.1	1.66356			33109.1	1.65385	33109.1	1.6433
33181.8	1.666			33181.8	1.65609	33181.8	1.64626
33254.5	1.66836			33254.5	1.65826	33254.5	1.64923
33327.3	1.67065			33327.3	1.66037	33327.3	1.65223
33400	1.67289			33400	1.66243	33400	1.65529
33472.7	1.67509			33472.7	1.66447	33472.7	1.65844
33545.5	1.67726			33545.5	1.66649	33545.5	1.66172
33618.2	1.67942			33618.2	1.66851	33618.2	1.66514
33690.9	1.68159			33690.9	1.67056	33690.9	1.66876
33763.6	1.68377			33763.6	1.67264	33763.6	1.67261
33836.4	1.686			33836.4	1.67479	33836.4	1.67671
33909.1	1.68828			33909.1	1.67701	33909.1	1.68112
33981.8	1.69064			33981.8	1.67933	33981.8	1.68588
34054.5	1.69309			34054.5	1.68178	34054.5	1.69103
34127.3	1.69567			34127.3	1.68438	34127.3	1.69662
34200	1.69839			34200	1.68716	34200	1.7027
34272.7	1.70128			34272.7	1.69015	34272.7	1.70932
34345.5	1.70437			34345.5	1.69337	34345.5	1.71654
34418.2	1.70769			34418.2	1.69687	34418.2	1.72442
34490.9	1.71126			34490.9	1.70068	34490.9	1.73302
34563.6	1.71513			34563.6	1.70483	34563.6	1.7424
34636.4	1.71933			34636.4	1.70937	34636.4	1.75264
34709.1	1.72389			34709.1	1.71435	34709.1	1.76381
34781.8	1.72886			34781.8	1.7198	34781.8	1.77598
34854.5	1.73428			34854.5	1.72578	34854.5	1.78923
34927.3	1.74019			34927.3	1.73235	34927.3	1.80364
35000	1.74666			35000	1.73955	35000	1.81931

## Sheet: Sheet3
0	0	0	0	0	0	0	0	0	0
0.06666	0.33807	0.04465	0.30088	0.04693	0.21676	0.02216	0.44596	0.0189	0.42849
0.13332	0.49057	0.08715	0.41828	0.09017	0.34734	0.06707	0.56574	0.03683	0.58106
0.2	0.56472	0.12966	0.49307	0.13341	0.45909	0.11199	0.63385	0.08701	0.67986
0.26666	0.60948	0.17217	0.54312	0.17666	0.53016	0.1569	0.66805	0.19945	0.72808
0.33332	0.637	0.21468	0.58334	0.2199	0.57627	0.20182	0.69382	0.31612	0.76217
0.4	0.65939	0.25719	0.61568	0.26314	0.61169	0.24673	0.70734	0.42236	0.77482
0.46666	0.6712	0.29969	0.63943	0.30638	0.63876	0.29164	0.71535	0.47678	0.78038
0.51915	0.68405	0.3422	0.65572	0.34962	0.65673	0.33656	0.72321	0.50481	0.78433
0.57013	0.69341	0.38471	0.6695	0.39287	0.66715	0.38147	0.73293	0.51882	0.79355
0.62112	0.69834	0.42722	0.68122	0.43611	0.67984	0.42639	0.74122	0.54294	0.80204
0.6721	0.70307	0.46972	0.69196	0.47935	0.69805	0.4713	0.74815	0.56282	0.81598
0.72309	0.70861	0.51223	0.69812	0.52259	0.70722	0.51621	0.75567	0.58806	0.85006
0.77407	0.71392	0.55474	0.70395	0.56584	0.71423	0.56113	0.76288	0.64886	0.87732
0.82506	0.71781	0.59725	0.70956	0.60908	0.71981	0.60604	0.76711	0.70712	0.89156
0.87604	0.72025	0.63975	0.71471	0.65232	0.72429	0.65095	0.77225	0.75272	0.90838
0.92703	0.72268	0.68226	0.71957	0.69556	0.72939	0.69587	0.77906	0.77046	0.91505
0.97801	0.72488	0.72477	0.72423	0.7388	0.73489	0.74078	0.78349	--	--
1.029	0.7269	0.76728	0.72867	0.78205	0.74021	0.7857	0.78665	--	--
1.07998	0.72884	0.80979	0.73283	0.82529	0.7453	0.83061	0.78961	--	--
1.13097	0.73078	0.85229	0.73684	0.86853	0.74881	0.87552	0.79245	--	--
1.18195	0.73265	0.8948	0.7407	0.91177	0.75228	0.92044	0.79519
1.23294	0.73448	0.93731	0.74444	0.95502	0.75568	0.96535	0.79754
1.28393	0.73631	0.97982	0.74676	0.99826	0.76073	1.01027	0.79946
1.33491	0.73799	1.02232	0.74838	1.0415	0.76572	1.05518	0.80133
1.3859	0.73958	1.06483	0.75001	1.08474	0.76919	1.10009	0.80317
1.43688	0.741	1.10734	0.75157	1.12799	0.77178	1.14501	0.80498
1.48787	0.74189	1.14985	0.75311	1.17123	0.77437	1.18992	0.80672
1.53885	0.74277	1.19235	0.75464	1.21447	0.77687	1.23483	0.80818
1.58984	0.74364	1.23486	0.75613	1.25771	0.77885	1.27975	0.80956
1.64082	0.7445	1.27737	0.75761	1.30095	0.78031	1.32466	0.81089
1.69181	0.74535	1.31988	0.75907	1.3442	0.78175	1.36958	0.81221
1.74279	0.74619	1.36238	0.7605	1.38744	0.78322	1.41449	0.8135
1.79378	0.74698	1.40489	0.76188	1.43068	0.78464	1.4594	0.81477
1.84476	0.74773	1.4474	0.76294	1.47392	0.78604	1.50432	0.81602
1.89575	0.74847	1.48991	0.76353	1.51717	0.78746	1.54923	0.81726
1.94673	0.74921	1.53242	0.7641	1.56041	0.78841	1.59415	0.81847
2	0.75068	1.57492	0.76467	1.60365	0.78914	1.63906	0.81966
--	--	1.61743	0.76522	1.64689	0.7899	1.68397	0.82084
--	--	1.65994	0.7659	1.69013	0.79063	1.72889	0.822
--	--	1.70245	0.76667	1.73338	0.79136	1.7738	0.82304
--	--	1.74495	0.76742	1.77662	0.79211	1.81872	0.82405
		1.78746	0.76814	1.81986	0.79293	1.86363	0.82503
		1.82997	0.76889	1.8631	0.79397	1.90854	0.82601
		1.87248	0.76962	1.90635	0.79498	1.95346	0.82699
		1.91498	0.77032	1.94959	0.79601	2	0.82942
		1.95749	0.77105	2	0.80026	--	--
		2	0.77212			--	--
						--	--
4090.92	1.07614	8513.11	1.15104	4090.92	1.05729	4090.92	1.06369
4163.64	1.07629	8686.85	1.15952	4163.64	1.05735	4163.64	1.06373
4236.36	1.07644	8860.58	1.16499	4236.36	1.0574	4236.36	1.06377
4309.08	1.07657	9034.32	1.16903	4309.08	1.05744	4309.08	1.06381
4381.84	1.0767	9208.06	1.17396	4381.84	1.05748	4381.84	1.06384
4454.56	1.07682	9381.79	1.17898	4454.56	1.05752	4454.56	1.06387
4527.28	1.07693	9555.53	1.18291	4527.28	1.05755	4527.28	1.0639
4600	1.07704	9729.27	1.18622	4600	1.05758	4600	1.06392
4672.72	1.07713	9903	1.18901	4672.72	1.05761	4672.72	1.06395
4745.47	1.07722	10076.7	1.19149	4745.47	1.05764	4745.47	1.06397
4818.19	1.07731	10250.5	1.19262	4818.19	1.05766	4818.19	1.06399
4890.91	1.07739	10424.2	1.19368	4890.91	1.05768	4890.91	1.064
4963.63	1.07746	10598	1.1947	4963.63	1.0577	4963.63	1.06402
5036.35	1.07753	10771.7	1.19567	5036.35	1.05772	5036.35	1.06403
5109.11	1.0776	10945.4	1.19732	5109.11	1.05774	5109.11	1.06404
5181.83	1.07766	11119.2	1.19898	5181.83	1.05775	5181.83	1.06406
5254.55	1.07771	11292.9	1.20052	5254.55	1.05777	5254.55	1.06407
5327.27	1.07777	11466.6	1.20197	5327.27	1.05778	5327.27	1.06408
5399.99	1.07782	11640.4	1.2033	5399.99	1.05779	5399.99	1.06409
5472.74	1.07786	11814.1	1.20457	5472.74	1.0578	5472.74	1.06409
5545.46	1.07791	11987.8	1.20576	5545.46	1.05781	5545.46	1.0641
5618.18	1.07795	12161.6	1.20687	5618.18	1.05782	5618.18	1.06411
5690.9	1.07799	12335.3	1.20795	5690.9	1.05783	5690.9	1.06411
5763.62	1.07802	12509.1	1.20888	5763.62	1.05784	5763.62	1.06412
5836.38	1.07806	12682.8	1.20938	5836.38	1.05784	5836.38	1.06412
5909.1	1.07809	12856.5	1.20987	5909.1	1.05785	5909.1	1.06413
5981.82	1.07812	13030.3	1.21034	5981.82	1.05785	5981.82	1.06413
6054.54	1.07814	13204	1.2108	6054.54	1.05786	6054.54	1.06414
6127.26	1.07817	13377.7	1.21125	6127.26	1.05786	6127.26	1.06414
6200.02	1.07819	13551.5	1.21197	6200.02	1.05787	6200.02	1.06414
6272.74	1.07822	13725.2	1.21281	6272.74	1.05787	6272.74	1.06415
6345.46	1.07824	13899	1.2134	6345.46	1.05788	6345.46	1.06415
6418.18	1.07826	14072.7	1.21388	6418.18	1.05788	6418.18	1.06415
6490.9	1.07827	14246.4	1.21466	6490.9	1.05788	6490.9	1.06415
6563.65	1.07829	14420.2	1.21541	6563.65	1.05789	6563.65	1.06415
6636.37	1.07831	14593.9	1.21614	6636.37	1.05789	6636.37	1.06416
6709.09	1.07832	14767.6	1.21684	6709.09	1.05789	6709.09	1.06416
6781.81	1.07834	14941.4	1.21753	6781.81	1.05789	6781.81	1.06416
6854.53	1.07835	15115.1	1.21796	6854.53	1.05789	6854.53	1.06416
6927.29	1.07836	15288.8	1.21838	6927.29	1.0579	6927.29	1.06416
7000.01	1.07837	15462.6	1.21883	7000.01	1.0579	7000.01	1.06416
7072.73	1.07838	15636.3	1.22006	7072.73	1.0579	7072.73	1.06416
7145.45	1.07839	15810.1	1.22471	7145.45	1.0579	7145.45	1.06416
7218.17	1.0784	15983.8	1.22935	7218.17	1.0579	7218.17	1.06416
7290.92	1.07841	16157.5	1.27288	7290.92	1.0579	7290.92	1.06417
7363.64	1.07842	16331.3	1.29911	7363.64	1.0579	7363.64	1.06417
7436.36	1.07843	16505	1.30481	7436.36	1.0579	7436.36	1.06417
7509.08	1.07844	16678.7	1.30933	7509.08	1.05791	7509.08	1.06417
7581.8	1.07844	16852.5	1.31395	7581.8	1.05791	7581.8	1.06417
7654.56	1.07845	17026.2	1.31938	7654.56	1.05791	7654.56	1.06417
7727.28	1.07845	17200	1.32172	7727.28	1.05791	7727.28	1.06417
7800	1.07846	17373.7	1.32367	7800	1.05791	7800	1.06417
8400	1.15376	17547.4	1.32572	8400	1.12394	8400	1.1365
8472.72	1.15834	17721.2	1.32882	8472.72	1.12869	8472.72	1.14164
8545.44	1.16261	17894.9	1.33151	8545.44	1.13304	8545.44	1.14631
8618.2	1.16661	18068.6	1.33385	8618.2	1.13701	8618.2	1.15056
8690.92	1.17036	18242.4	1.33524	8690.92	1.14064	8690.92	1.15442
8763.64	1.17386	18416.1	1.33626	8763.64	1.14396	8763.64	1.15794
8836.36	1.17713	18589.8	1.33723	8836.36	1.147	8836.36	1.16113
8909.08	1.1802	18763.6	1.33897	8909.08	1.14977	8909.08	1.16403
8981.83	1.18306	18937.3	1.34063	8981.83	1.15231	8981.83	1.16667
9054.55	1.18574	19111.1	1.34216	9054.55	1.15462	9054.55	1.16907
9127.27	1.18825	19284.8	1.3436	9127.27	1.15674	9127.27	1.17125
9199.99	1.1906	19458.5	1.34495	9199.99	1.15868	9199.99	1.17323
9272.71	1.19279	19632.3	1.34595	9272.71	1.16045	9272.71	1.17504
9345.47	1.19485	19806	1.34658	9345.47	1.16207	9345.47	1.17668
9418.19	1.19677	19979.7	1.34775	9418.19	1.16355	9418.19	1.17817
9490.91	1.19856	20153.5	1.34886	9490.91	1.1649	9490.91	1.17952
9563.63	1.20024	20327.2	1.34991	9563.63	1.16614	9563.63	1.18075
9636.35	1.20182	20501	1.3509	9636.35	1.16727	9636.35	1.18187
9709.1	1.20329	20674.7	1.35144	9709.1	1.1683	9709.1	1.18289
9781.82	1.20466	20848.4	1.35214	9781.82	1.16925	9781.82	1.18382
9854.54	1.20595	21022.2	1.35305	9854.54	1.17011	9854.54	1.18466
9927.26	1.20715	21195.9	1.35373	9927.26	1.1709	9927.26	1.18542
9999.98	1.20828	21369.6	1.35415	9999.98	1.17162	9999.98	1.18612
10072.7	1.20933	21543.4	1.35457	10072.7	1.17228	10072.7	1.18675
10145.5	1.21032	21717.1	1.35498	10145.5	1.17289	10145.5	1.18732
10218.2	1.21124	21890.8	1.35538	10218.2	1.17344	10218.2	1.18785
10290.9	1.2121	22064.6	1.35578	10290.9	1.17394	10290.9	1.18832
10363.6	1.21291	22238.3	1.35651	10363.6	1.1744	10363.6	1.18875
10436.4	1.21367	22412.1	1.35705	10436.4	1.17482	10436.4	1.18915
10509.1	1.21437	22585.8	1.35746	10509.1	1.17521	10509.1	1.1895
10581.8	1.21503	22759.5	1.358	10581.8	1.17556	10581.8	1.18983
10654.5	1.21565	22933.3	1.35836	10654.5	1.17588	10654.5	1.19012
10727.3	1.21623	23107	1.35904	10727.3	1.17617	10727.3	1.19039
10800	1.21677	23280.7	1.35969	10800	1.17644	10800	1.19064
10872.7	1.21728	23454.5	1.36717	10872.7	1.17669	10872.7	1.19086
10945.5	1.21775	23628.2	1.38963	10945.5	1.17691	10945.5	1.19106
11018.2	1.21819	23802	1.41261	11018.2	1.17712	11018.2	1.19124
11090.9	1.2186	23975.7	1.4813	11090.9	1.17731	11090.9	1.19141
11163.6	1.21899	24149.4	1.50229	11163.6	1.17748	11163.6	1.19156
11236.4	1.21935	24323.2	1.51534	11236.4	1.17764	11236.4	1.1917
11309.1	1.21969	24496.9	1.52462	11309.1	1.17778	11309.1	1.19182
11381.8	1.22001	24670.6	1.53061	11381.8	1.17791	11381.8	1.19194
11454.5	1.22031	24844.4	1.53367	11454.5	1.17803	11454.5	1.19204
11527.3	1.22058	25018.1	1.5364	11527.3	1.17814	11527.3	1.19213
11600	1.22084	25191.9	1.53991	11600	1.17824	11600	1.19222
11672.7	1.22109	25365.6	1.5415	11672.7	1.17833	11672.7	1.1923
11745.4	1.22131	25539.3	1.54291	11745.4	1.17841	11745.4	1.19237
11818.2	1.22153	25713.1	1.54425	11818.2	1.17849	11818.2	1.19243
11890.9	1.22173	25886.8	1.54549	11890.9	1.17856	11890.9	1.19249
11963.6	1.22191	26060.5	1.54755	11963.6	1.17863	11963.6	1.19254
12036.4	1.22209	26234.3	1.54961	12036.4	1.17868	12036.4	1.19259
12109.1	1.22225	26408	1.55148	12109.1	1.17874	12109.1	1.19264
12181.8	1.2224	26581.7	1.5529	12181.8	1.17879	12181.8	1.19268
12254.6	1.22254	26755.5	1.55372	12254.6	1.17883	12254.6	1.19271
12327.3	1.22268	26929.2	1.55524	12327.3	1.17887	12327.3	1.19275
12400	1.2228	27103	1.55669	12400	1.17891	12400	1.19278
12472.7	1.22292	27276.7	1.55803	12472.7	1.17894	12472.7	1.1928
12545.5	1.22303	27450.4	1.55929	12545.5	1.17897	12545.5	1.19283
12618.2	1.22313	27624.2	1.56049	12618.2	1.179	12618.2	1.19285
12690.9	1.22322	27797.9	1.56162	12690.9	1.17903	12690.9	1.19287
12763.6	1.22331	27971.6	1.56228	12763.6	1.17905	12763.6	1.19289
12836.4	1.2234	28145.4	1.563	12836.4	1.17907	12836.4	1.19291
12909.1	1.22347	28319.1	1.564	12909.1	1.17909	12909.1	1.19292
12981.8	1.22355	28492.9	1.56497	12981.8	1.17911	12981.8	1.19294
13054.5	1.22362	28666.6	1.56589	13054.5	1.17913	13054.5	1.19295
13127.3	1.22368	28840.3	1.56669	13127.3	1.17914	13127.3	1.19296
13200	1.22374	29014.1	1.56711	13200	1.17916	13200	1.19297
13272.7	1.2238	29187.8	1.56752	13272.7	1.17917	13272.7	1.19298
13345.5	1.22385	29361.5	1.56793	13345.5	1.17918	13345.5	1.19299
13418.2	1.2239	29535.3	1.56838	13418.2	1.17919	13418.2	1.193
13490.9	1.22394	29709	1.56902	13490.9	1.1792	13490.9	1.193
13563.6	1.22399	29882.7	1.56941	13563.6	1.17921	13563.6	1.19301
13636.4	1.22403	30056.5	1.56977	13636.4	1.17922	13636.4	1.19302
13709.1	1.22406	30230.2	1.57015	13709.1	1.17923	13709.1	1.19302
13781.8	1.2241	30404	1.57062	13781.8	1.17923	13781.8	1.19303
13854.5	1.22413	30577.7	1.57113	13854.5	1.17924	13854.5	1.19303
13927.3	1.22416	30751.4	1.57147	13927.3	1.17925	13927.3	1.19304
14000	1.22419	30925.2	1.57182	14000	1.17925	14000	1.19304
14072.7	1.22422	31098.9	1.57243	14072.7	1.17926	14072.7	1.19304
14145.5	1.22424	31272.6	1.59157	14145.5	1.17926	14145.5	1.19305
14218.2	1.22427	31446.4	1.63645	14218.2	1.17926	14218.2	1.19305
14290.9	1.22429	31620.1	1.68133	14290.9	1.17927	14290.9	1.19305
14363.7	1.22431	31793.9	1.72621	14363.7	1.17927	14363.7	1.19305
14436.4	1.22433	31967.6	1.73971	14436.4	1.17927	14436.4	1.19305
14509.1	1.22435	32141.3	1.75206	14509.1	1.17928	14509.1	1.19306
14581.8	1.22436	32315.1	1.76062	14581.8	1.17928	14581.8	1.19306
14654.5	1.22438	32488.8	1.76524	14654.5	1.17928	14654.5	1.19306
14727.3	1.22439	32662.5	1.76888	14727.3	1.17928	14727.3	1.19306
14800	1.22441	32836.3	1.77209	14800	1.17929	14800	1.19306
14872.7	1.22442	33010	1.77838	14872.7	1.17929	14872.7	1.19306
14945.4	1.22443	33183.7	1.78538	14945.4	1.17929	14945.4	1.19306
15018.2	1.22444	33357.5	1.79686	15018.2	1.17929	15018.2	1.19307
15090.9	1.22445	33531.2	1.80834	15090.9	1.17929	15090.9	1.19307
15163.6	1.22446	33705	1.82206	15163.6	1.17929	15163.6	1.19307
15236.4	1.22447	33878.7	1.83663	15236.4	1.17929	15236.4	1.19307
15309.1	1.22448	34052.4	1.8556	15309.1	1.17929	15309.1	1.19307
15381.8	1.22449	34226.2	1.87846	15381.8	1.1793	15381.8	1.19307
15454.6	1.2245	34399.9	1.90316	15454.6	1.1793	15454.6	1.19307
15527.3	1.2245	34573.6	1.97284	15527.3	1.1793	15527.3	1.19307
15600	1.22451			15600	1.1793	15600	1.19307
16200	1.30497			16200	1.24894	16200	1.27006
16272.7	1.31031			16272.7	1.25449	16272.7	1.27606
16345.4	1.3153			16345.4	1.25956	16345.4	1.28151
16418.2	1.31996			16418.2	1.26419	16418.2	1.28647
16490.9	1.32433			16490.9	1.26843	16490.9	1.29098
16563.6	1.32842			16563.6	1.2723	16563.6	1.29507
16636.4	1.33224			16636.4	1.27584	16636.4	1.2988
16709.1	1.33581			16709.1	1.27908	16709.1	1.30218
16781.8	1.33916			16781.8	1.28204	16781.8	1.30526
16854.6	1.34228			16854.6	1.28474	16854.6	1.30806
16927.3	1.34521			16927.3	1.28721	16927.3	1.31061
17000	1.34795			17000	1.28947	17000	1.31292
17072.7	1.35051			17072.7	1.29154	17072.7	1.31502
17145.5	1.3529			17145.5	1.29343	17145.5	1.31693
17218.2	1.35514			17218.2	1.29515	17218.2	1.31867
17290.9	1.35724			17290.9	1.29673	17290.9	1.32025
17363.6	1.3592			17363.6	1.29818	17363.6	1.32169
17436.3	1.36103			17436.3	1.29949	17436.3	1.323
17509.1	1.36275			17509.1	1.3007	17509.1	1.32418
17581.8	1.36436			17581.8	1.3018	17581.8	1.32526
17654.5	1.36586			17654.5	1.30281	17654.5	1.32625
17727.3	1.36726			17727.3	1.30373	17727.3	1.32714
17800	1.36858			17800	1.30457	17800	1.32795
17872.7	1.36981			17872.7	1.30534	17872.7	1.32869
17945.5	1.37096			17945.5	1.30605	17945.5	1.32936
18018.2	1.37203			18018.2	1.30669	18018.2	1.32997
18090.9	1.37304			18090.9	1.30728	18090.9	1.33052
18163.6	1.37398			18163.6	1.30781	18163.6	1.33103
18236.4	1.37486			18236.4	1.30831	18236.4	1.33148
18309.1	1.37568			18309.1	1.30875	18309.1	1.3319
18381.8	1.37645			18381.8	1.30917	18381.8	1.33228
18454.5	1.37717			18454.5	1.30954	18454.5	1.33262
18527.3	1.37785			18527.3	1.30988	18527.3	1.33294
18600	1.37848			18600	1.3102	18600	1.33322
18672.7	1.37907			18672.7	1.31048	18672.7	1.33348
18745.5	1.37962			18745.5	1.31075	18745.5	1.33371
18818.2	1.38014			18818.2	1.31099	18818.2	1.33393
18890.9	1.38062			18890.9	1.3112	18890.9	1.33412
18963.6	1.38107			18963.6	1.3114	18963.6	1.3343
19036.4	1.3815			19036.4	1.31159	19036.4	1.33446
19109.1	1.38189			19109.1	1.31176	19109.1	1.33461
19181.8	1.38226			19181.8	1.31191	19181.8	1.33474
19254.5	1.38261			19254.5	1.31205	19254.5	1.33486
19327.3	1.38293			19327.3	1.31218	19327.3	1.33497
19400	1.38323			19400	1.31229	19400	1.33507
19472.7	1.38352			19472.7	1.3124	19472.7	1.33516
19545.4	1.38378			19545.4	1.3125	19545.4	1.33524
19618.2	1.38403			19618.2	1.31259	19618.2	1.33532
19690.9	1.38426			19690.9	1.31267	19690.9	1.33539
19763.6	1.38448			19763.6	1.31274	19763.6	1.33545
19836.4	1.38468			19836.4	1.31281	19836.4	1.3355
19909.1	1.38487			19909.1	1.31287	19909.1	1.33556
19981.8	1.38505			19981.8	1.31293	19981.8	1.3356
20054.6	1.38521			20054.6	1.31298	20054.6	1.33564
20127.3	1.38537			20127.3	1.31303	20127.3	1.33568
20200	1.38552			20200	1.31307	20200	1.33572
20272.7	1.38565			20272.7	1.31311	20272.7	1.33575
20345.5	1.38578			20345.5	1.31315	20345.5	1.33578
20418.2	1.3859			20418.2	1.31318	20418.2	1.33581
20490.9	1.38601			20490.9	1.31321	20490.9	1.33583
20563.6	1.38611			20563.6	1.31324	20563.6	1.33585
20636.4	1.38621			20636.4	1.31327	20636.4	1.33587
20709.1	1.3863			20709.1	1.31329	20709.1	1.33589
20781.8	1.38639			20781.8	1.31331	20781.8	1.3359
20854.5	1.38647			20854.5	1.31333	20854.5	1.33592
20927.3	1.38654			20927.3	1.31335	20927.3	1.33593
21000	1.38661			21000	1.31336	21000	1.33595
21072.7	1.38668			21072.7	1.31338	21072.7	1.33596
21145.5	1.38674			21145.5	1.31339	21145.5	1.33597
21218.2	1.38679			21218.2	1.3134	21218.2	1.33598
21290.9	1.38685			21290.9	1.31342	21290.9	1.33598
21363.6	1.3869			21363.6	1.31343	21363.6	1.33599
21436.4	1.38694			21436.4	1.31344	21436.4	1.336
21509.1	1.38699			21509.1	1.31344	21509.1	1.33601
21581.8	1.38703			21581.8	1.31345	21581.8	1.33601
21654.5	1.38707			21654.5	1.31346	21654.5	1.33602
21727.3	1.3871			21727.3	1.31347	21727.3	1.33602
21800	1.38714			21800	1.31347	21800	1.33603
21872.7	1.38717			21872.7	1.31348	21872.7	1.33603
21945.5	1.3872			21945.5	1.31348	21945.5	1.33603
22018.2	1.38722			22018.2	1.31349	22018.2	1.33604
22090.9	1.38725			22090.9	1.31349	22090.9	1.33604
22163.7	1.38727			22163.7	1.3135	22163.7	1.33604
22236.4	1.3873			22236.4	1.3135	22236.4	1.33604
22309.1	1.38732			22309.1	1.3135	22309.1	1.33605
22381.8	1.38734			22381.8	1.31351	22381.8	1.33605
22454.5	1.38736			22454.5	1.31351	22454.5	1.33605
22527.3	1.38737			22527.3	1.31351	22527.3	1.33605
22600	1.38739			22600	1.31351	22600	1.33605
22672.7	1.3874			22672.7	1.31351	22672.7	1.33605
22745.4	1.38742			22745.4	1.31352	22745.4	1.33606
22818.2	1.38743			22818.2	1.31352	22818.2	1.33606
22890.9	1.38744			22890.9	1.31352	22890.9	1.33606
22963.6	1.38746			22963.6	1.31352	22963.6	1.33606
23036.4	1.38747			23036.4	1.31352	23036.4	1.33606
23109.1	1.38748			23109.1	1.31352	23109.1	1.33606
23181.8	1.38749			23181.8	1.31352	23181.8	1.33606
23254.6	1.38749			23254.6	1.31353	23254.6	1.33606
23327.3	1.3875			23327.3	1.31353	23327.3	1.33606
23400	1.38751			23400	1.31353	23400	1.33606
24000	1.43564			24000	1.44929	24000	1.48023
24072.7	1.44224			24072.7	1.45615	24072.7	1.48793
24145.4	1.44845			24145.4	1.46246	24145.4	1.49502
24218.2	1.45429			24218.2	1.46828	24218.2	1.50153
24290.9	1.45979			24290.9	1.47364	24290.9	1.50754
24363.6	1.46497			24363.6	1.47858	24363.6	1.51307
24436.4	1.46984			24436.4	1.48315	24436.4	1.51818
24509.1	1.47443			24509.1	1.48736	24509.1	1.5229
24581.8	1.47876			24581.8	1.49126	24581.8	1.52727
24654.6	1.48284			24654.6	1.49487	24654.6	1.53132
24727.3	1.48669			24727.3	1.49821	24727.3	1.53508
24800	1.49032			24800	1.50131	24800	1.53858
24872.7	1.49376			24872.7	1.50419	24872.7	1.54184
24945.5	1.497			24945.5	1.50687	24945.5	1.54488
25018.2	1.50007			25018.2	1.50936	25018.2	1.54771
25090.9	1.50297			25090.9	1.51168	25090.9	1.55037
25163.6	1.50572			25163.6	1.51385	25163.6	1.55287
25236.3	1.50832			25236.3	1.51587	25236.3	1.55521
25309.1	1.51079			25309.1	1.51777	25309.1	1.55742
25381.8	1.51313			25381.8	1.51955	25381.8	1.55951
25454.5	1.51535			25454.5	1.52122	25454.5	1.56148
25527.3	1.51746			25527.3	1.52279	25527.3	1.56336
25600	1.51947			25600	1.52427	25600	1.56514
25672.7	1.52138			25672.7	1.52567	25672.7	1.56683
25745.5	1.5232			25745.5	1.52699	25745.5	1.56845
25818.2	1.52494			25818.2	1.52824	25818.2	1.57
25890.9	1.52659			25890.9	1.52943	25890.9	1.57148
25963.6	1.52818			25963.6	1.53056	25963.6	1.57291
26036.4	1.52969			26036.4	1.53164	26036.4	1.57429
26109.1	1.53114			26109.1	1.53267	26109.1	1.57562
26181.8	1.53252			26181.8	1.53366	26181.8	1.5769
26254.5	1.53385			26254.5	1.53461	26254.5	1.57815
26327.3	1.53513			26327.3	1.53552	26327.3	1.57936
26400	1.53636			26400	1.53639	26400	1.58054
26472.7	1.53754			26472.7	1.53724	26472.7	1.58168
26545.5	1.53868			26545.5	1.53806	26545.5	1.5828
26618.2	1.53977			26618.2	1.53885	26618.2	1.5839
26690.9	1.54083			26690.9	1.53962	26690.9	1.58498
26763.6	1.54185			26763.6	1.54036	26763.6	1.58603
26836.4	1.54284			26836.4	1.54109	26836.4	1.58707
26909.1	1.5438			26909.1	1.5418	26909.1	1.58809
26981.8	1.54473			26981.8	1.54249	26981.8	1.58909
27054.5	1.54563			27054.5	1.54317	27054.5	1.59008
27127.3	1.54651			27127.3	1.54383	27127.3	1.59106
27200	1.54736			27200	1.54448	27200	1.59202
27272.7	1.54819			27272.7	1.54512	27272.7	1.59298
27345.4	1.549			27345.4	1.54575	27345.4	1.59393
27418.2	1.54979			27418.2	1.54637	27418.2	1.59487
27490.9	1.55056			27490.9	1.54699	27490.9	1.5958
27563.6	1.55132			27563.6	1.54759	27563.6	1.59672
27636.4	1.55205			27636.4	1.54818	27636.4	1.59764
27709.1	1.55278			27709.1	1.54877	27709.1	1.59855
27781.8	1.55349			27781.8	1.54936	27781.8	1.59945
27854.6	1.55418			27854.6	1.54993	27854.6	1.60035
27927.3	1.55487			27927.3	1.55051	27927.3	1.60125
28000	1.55554			28000	1.55107	28000	1.60214
28072.7	1.5562			28072.7	1.55164	28072.7	1.60303
28145.5	1.55685			28145.5	1.5522	28145.5	1.60392
28218.2	1.5575			28218.2	1.55275	28218.2	1.6048
28290.9	1.55813			28290.9	1.55331	28290.9	1.60568
28363.6	1.55875			28363.6	1.55386	28363.6	1.60656
28436.4	1.55937			28436.4	1.5544	28436.4	1.60743
28509.1	1.55998			28509.1	1.55495	28509.1	1.6083
28581.8	1.56059			28581.8	1.55549	28581.8	1.60917
28654.5	1.56118			28654.5	1.55603	28654.5	1.61004
28727.3	1.56178			28727.3	1.55657	28727.3	1.61091
28800	1.56236			28800	1.5571	28800	1.61178
28872.7	1.56294			28872.7	1.55764	28872.7	1.61264
28945.5	1.56352			28945.5	1.55817	28945.5	1.61351
29018.2	1.56409			29018.2	1.5587	29018.2	1.61437
29090.9	1.56466			29090.9	1.55923	29090.9	1.61523
29163.6	1.56522			29163.6	1.55976	29163.6	1.61609
29236.4	1.56578			29236.4	1.56029	29236.4	1.61695
29309.1	1.56634			29309.1	1.56082	29309.1	1.61781
29381.8	1.56689			29381.8	1.56135	29381.8	1.61867
29454.5	1.56744			29454.5	1.56187	29454.5	1.61953
29527.3	1.56799			29527.3	1.5624	29527.3	1.62039
29600	1.56853			29600	1.56292	29600	1.62125
29672.7	1.56907			29672.7	1.56345	29672.7	1.6221
29745.5	1.56961			29745.5	1.56397	29745.5	1.62296
29818.2	1.57015			29818.2	1.5645	29818.2	1.62382
29890.9	1.57069			29890.9	1.56502	29890.9	1.62467
29963.7	1.57122			29963.7	1.56554	29963.7	1.62553
30036.4	1.57175			30036.4	1.56606	30036.4	1.62638
30109.1	1.57228			30109.1	1.56658	30109.1	1.62724
30181.8	1.57281			30181.8	1.56711	30181.8	1.62809
30254.5	1.57334			30254.5	1.56763	30254.5	1.62895
30327.3	1.57387			30327.3	1.56815	30327.3	1.6298
30400	1.57439			30400	1.56867	30400	1.63065
30472.7	1.57491			30472.7	1.56919	30472.7	1.63151
30545.4	1.57544			30545.4	1.56971	30545.4	1.63236
30618.2	1.57596			30618.2	1.57023	30618.2	1.63322
30690.9	1.57648			30690.9	1.57075	30690.9	1.63407
30763.6	1.577			30763.6	1.57127	30763.6	1.63492
30836.4	1.57752			30836.4	1.57179	30836.4	1.63578
30909.1	1.57803			30909.1	1.57231	30909.1	1.63663
30981.8	1.57855			30981.8	1.57283	30981.8	1.63748
31054.6	1.57907			31054.6	1.57334	31054.6	1.63834
31127.3	1.57958			31127.3	1.57386	31127.3	1.63919
31200	1.5801			31200	1.57438	31200	1.64004
31800	1.7546			31800	1.73497	31800	1.81008
31872.7	1.76247			31872.7	1.74313	31872.7	1.81949
31945.4	1.7699			31945.4	1.75069	31945.4	1.82821
32018.2	1.77691			32018.2	1.75768	32018.2	1.83629
32090.9	1.78354			32090.9	1.76417	32090.9	1.84379
32163.6	1.78981			32163.6	1.77018	32163.6	1.85076
32236.4	1.79573			32236.4	1.77577	32236.4	1.85725
32309.1	1.80134			32309.1	1.78097	32309.1	1.86331
32381.8	1.80666			32381.8	1.78581	32381.8	1.86898
32454.6	1.8117			32454.6	1.79032	32454.6	1.87429
32527.3	1.81648			32527.3	1.79454	32527.3	1.87928
32600	1.82102			32600	1.79848	32600	1.88397
32672.7	1.82535			32672.7	1.80218	32672.7	1.88841
32745.5	1.82947			32745.5	1.80565	32745.5	1.89262
32818.2	1.8334			32818.2	1.80892	32818.2	1.89663
32890.9	1.83717			32890.9	1.81201	32890.9	1.90046
32963.6	1.84079			32963.6	1.81493	32963.6	1.90415
33036.3	1.84427			33036.3	1.8177	33036.3	1.90772
33109.1	1.84763			33109.1	1.82035	33109.1	1.91121
33181.8	1.85089			33181.8	1.82288	33181.8	1.91464
33254.5	1.85407			33254.5	1.82532	33254.5	1.91806
33327.3	1.85719			33327.3	1.82769	33327.3	1.9215
33400	1.86027			33400	1.83001	33400	1.925
33472.7	1.86333			33472.7	1.83229	33472.7	1.92861
33545.5	1.8664			33545.5	1.83456	33545.5	1.93237
33618.2	1.86949			33618.2	1.83684	33618.2	1.93634
33690.9	1.87264			33690.9	1.83915	33690.9	1.94059
33763.6	1.87588			33763.6	1.84154	33763.6	1.94518
33836.4	1.87923			33836.4	1.84402	33836.4	1.95019
33909.1	1.88273			33909.1	1.84663	33909.1	1.9557
33981.8	1.88641			33981.8	1.84941	33981.8	1.9618
34054.5	1.89032			34054.5	1.8524	34054.5	1.96861
34127.3	1.89449			34127.3	1.85566	34127.3	1.97623
34200	1.89896			34200	1.85923	34200	1.98479
34272.7	1.90379			34272.7	1.86317	34272.7	1.99443
34345.5	1.90903			34345.5	1.86755	34345.5	2.0053
34418.2	1.91473			34418.2	1.87244	34418.2	2.01757
34490.9	1.92095			34490.9	1.87792	34490.9	2.03142
34563.6	1.92776			34563.6	1.88408	34563.6	2.04704
34636.4	1.93522			34636.4	1.89101	34636.4	2.06467

## Sheet: Sheet4
0	0	0	0	0	0	0	0	0	0
0.08571	0.34002	0.07039	0.30127	0.02477	0.42848	0.02868	0.32793	0.0608	0.53092
0.1261	0.43378	0.12259	0.41965	0.07541	0.54762	0.06833	0.47219	0.0836	0.68818
0.1665	0.49281	0.17478	0.49975	0.12605	0.59618	0.10798	0.5392	0.1064	0.78363
0.20689	0.53341	0.22698	0.55246	0.17668	0.63216	0.14763	0.58113	0.11147	0.8459
0.24729	0.56558	0.27918	0.5774	0.22732	0.66016	0.18728	0.61313	0.14187	0.89137
0.28768	0.59077	0.33137	0.60861	0.27796	0.67679	0.22693	0.63777	0.15707	0.91408
0.32808	0.60796	0.38357	0.63011	0.3286	0.68884	0.26658	0.65539	0.18747	0.93841
0.36847	0.62369	0.43576	0.64625	0.37924	0.70055	0.30623	0.67169	--	--
0.40886	0.63508	0.48796	0.66003	0.42988	0.7123	0.34588	0.68616	--	--
0.44926	0.64535	0.54015	0.67168	0.48052	0.72308	0.38553	0.69955	--	--
0.48965	0.65413	0.59235	0.68271	0.53115	0.73205	0.42518	0.71208	--	--
0.53005	0.65965	0.64454	0.69105	0.58179	0.73704	0.46483	0.72308	--	--
0.57044	0.665	0.69674	0.69835	0.63243	0.74185	0.50448	0.73121	--	--
0.61084	0.67018	0.74894	0.70422	0.68307	0.74701	0.54413	0.73902	--	--
0.65123	0.67274	0.80113	0.70802	0.73371	0.7521	0.58378	0.7465	--	--
0.69162	0.6752	0.85333	0.71175	0.78435	0.75701	0.62343	0.75366	--	--
0.73202	0.67832	0.90552	0.71508	0.83499	0.76143	0.66308	0.75993	--	--
0.77241	0.68217	0.95772	0.71825	0.88562	0.76377	0.70273	0.76452	--	--
0.81281	0.68597	1.00991	0.72133	0.93626	0.76605	0.74238	0.76898	--	--
0.8532	0.68969	1.06211	0.72441	0.9869	0.76829	0.78203	0.77336	--	--
0.8936	0.69073	1.1143	0.72737	1.03754	0.77049	0.82168	0.77758
0.9391	0.69346	1.1665	0.73034	1.08818	0.77265	0.86133	0.79227
0.97936	0.69615	1.2187	0.73326	1.13882	0.77466	1.03334	0.79604
1.01963	0.69879	1.27089	0.73609	1.18946	0.7766	1.06668	0.79953
1.05989	0.70138	1.32309	0.73892	1.24009	0.77854	1.1	0.80282
1.10016	0.70394	1.37528	0.74166	1.29073	0.78045	1.13334	0.80596
1.14042	0.70644	1.42748	0.7444	1.34137	0.78232	1.16668	0.80889
1.18069	0.70891	1.47967	0.74705	1.39201	0.78417	1.23334	0.81168
1.22095	0.71133	1.53187	0.74966	1.44265	0.78595	1.3	0.81431
1.26122	0.71304	1.58406	0.75228	1.49329	0.78701	1.36668	0.8168
1.30148	0.71456	1.63626	0.75481	1.54393	0.788	1.43334	0.81921
1.34175	0.71602	1.68846	0.7573	1.59457	0.78898	1.5	0.82147
1.38201	0.71747	1.74065	0.7598	1.6452	0.78996	1.56668	0.82365
1.42228	0.71894	1.79285	0.76222	1.69584	0.79093	1.63334	0.82571
1.46254	0.72036	1.84504	0.7646	1.74648	0.79189	1.7	0.82772
1.50281	0.72176	1.89724	0.76699	1.79712	0.79283	1.76668	0.82963
1.54307	0.72319	1.94943	0.7693	1.84776	0.79378	1.83334	0.83144
1.58334	0.72456	2	0.76962	1.8984	0.79471	1.9	0.83322
1.6236	0.72592			1.94904	0.79563	1.96668	0.83794
1.66387	0.72731			2	0.80111	2	0.84071
1.70413	0.72865			--	--	--	--
1.7444	0.72997			--	--	--	--
1.78466	0.73128			--	--	--	--
1.82493	0.73261			--	--	--	--
1.86519	0.73389			--	--	--	--
1.90546	0.73516			--	--	--	--
1.94572	0.73646					--	--
2	0.73648					--	--
4090.92	1.14078	6720.01	1.13523	4090.92	1.11084	4090.92	1.12156
4163.64	1.14096	6960.06	1.13569	4163.64	1.11087	4163.64	1.12159
4236.36	1.14113	7080.01	1.13613	4236.36	1.1109	4236.36	1.12162
4309.08	1.14129	7320.06	1.13657	4309.08	1.11093	4309.08	1.12164
4381.84	1.14144	7560.04	1.137	4381.84	1.11095	4381.84	1.12167
4454.56	1.14158	7679.99	1.13743	4454.56	1.11097	4454.56	1.12169
4527.28	1.14172	7800.01	1.13784	4527.28	1.11099	4527.28	1.1217
4600	1.14184	8100	1.19534	4600	1.11101	4600	1.12172
4672.72	1.14195	8399.99	1.25284	4672.72	1.11102	4672.72	1.12173
4745.47	1.14206	8639.96	1.27146	4745.47	1.11103	4745.47	1.12175
4818.19	1.14216	8880.01	1.28262	4818.19	1.11105	4818.19	1.12176
4890.91	1.14225	9119.99	1.28988	4890.91	1.11106	4890.91	1.12177
4963.63	1.14234	9359.96	1.29647	4963.63	1.11107	4963.63	1.12178
5036.35	1.14242	9600.01	1.30081	5036.35	1.11108	5036.35	1.12179
5109.11	1.1425	9839.99	1.30469	5109.11	1.11108	5109.11	1.1218
5181.83	1.14257	10080	1.30739	5181.83	1.11109	5181.83	1.1218
5254.55	1.14264	10200	1.3096	5254.55	1.1111	5254.55	1.12181
5327.27	1.1427	10440	1.31189	5327.27	1.1111	5327.27	1.12181
5399.99	1.14276	10680	1.31422	5399.99	1.11111	5399.99	1.12182
5472.74	1.14281	10800	1.31623	5472.74	1.11111	5472.74	1.12182
5545.46	1.14287	11040	1.31795	5545.46	1.11112	5545.46	1.12183
5618.18	1.14291	11280	1.31897	5618.18	1.11112	5618.18	1.12183
5690.9	1.14296	11520	1.32019	5690.9	1.11112	5690.9	1.12183
5763.62	1.143	11760	1.32154	5763.62	1.11113	5763.62	1.12184
5836.38	1.14304	12000	1.32289	5836.38	1.11113	5836.38	1.12184
5909.1	1.14308	12120	1.32397	5909.1	1.11113	5909.1	1.12184
5981.82	1.14311	12360	1.32451	5981.82	1.11113	5981.82	1.12184
6054.54	1.14314	12600	1.32506	6054.54	1.11114	6054.54	1.12185
6127.26	1.14317	12840	1.32573	6127.26	1.11114	6127.26	1.12185
6200.02	1.1432	13080	1.32647	6200.02	1.11114	6200.02	1.12185
6272.74	1.14323	13320	1.32721	6272.74	1.11114	6272.74	1.12185
6345.46	1.14325	13440	1.32795	6345.46	1.11114	6345.46	1.12185
6418.18	1.14327	13680	1.32869	6418.18	1.11114	6418.18	1.12185
6490.9	1.1433	13800	1.32943	6490.9	1.11115	6490.9	1.12185
6563.65	1.14332	13920	1.33016	6563.65	1.11115	6563.65	1.12186
6636.37	1.14333	14160	1.3309	6636.37	1.11115	6636.37	1.12186
6709.09	1.14335	14280	1.33164	6709.09	1.11115	6709.09	1.12186
6781.81	1.14337	14400	1.33223	6781.81	1.11115	6781.81	1.12186
6854.53	1.14338	14640	1.3328	6854.53	1.11115	6854.53	1.12186
6927.29	1.1434	14760	1.33337	6927.29	1.11115	6927.29	1.12186
7000.01	1.14341	14880	1.33394	7000.01	1.11115	7000.01	1.12186
7072.73	1.14342	15000	1.33452	7072.73	1.11115	7072.73	1.12186
7145.45	1.14344	15120	1.33501	7145.45	1.11115	7145.45	1.12186
7218.17	1.14345	15240	1.33549	7218.17	1.11115	7218.17	1.12186
7290.92	1.14346	15360	1.33597	7290.92	1.11115	7290.92	1.12186
7363.64	1.14347	15480	1.33646	7363.64	1.11115	7363.64	1.12186
7436.36	1.14347	15600	1.33694	7436.36	1.11115	7436.36	1.12186
7509.08	1.14348	15900	1.37211	7509.08	1.11115	7509.08	1.12186
7581.8	1.14349	16200	1.40728	7581.8	1.11115	7581.8	1.12186
7654.56	1.1435	16320	1.4259	7654.56	1.11115	7654.56	1.12186
7727.28	1.14351	16440	1.43986	7727.28	1.11115	7727.28	1.12186
7800	1.14351	16560	1.44844	7800	1.11115	7800	1.12186
8400	1.27412	16680	1.45339	8400	1.2301	8400	1.24862
8472.72	1.27963	16800	1.4579	8472.72	1.23584	8472.72	1.25499
8545.44	1.28478	17040	1.46207	8545.44	1.241	8545.44	1.26071
8618.2	1.2896	17160	1.46489	8618.2	1.24565	8618.2	1.26585
8690.92	1.29411	17280	1.46712	8690.92	1.24983	8690.92	1.27047
8763.64	1.29832	17400	1.46946	8763.64	1.2536	8763.64	1.27462
8836.36	1.30226	17640	1.472	8836.36	1.257	8836.36	1.27835
8909.08	1.30595	17760	1.47452	8909.08	1.26005	8909.08	1.2817
8981.83	1.3094	17880	1.47677	8981.83	1.2628	8981.83	1.2847
9054.55	1.31262	18120	1.47809	9054.55	1.26528	9054.55	1.2874
9127.27	1.31563	18240	1.47941	9127.27	1.26751	9127.27	1.28983
9199.99	1.31845	18360	1.48088	9199.99	1.26952	9199.99	1.29201
9272.71	1.32109	18600	1.48239	9272.71	1.27133	9272.71	1.29397
9345.47	1.32355	18840	1.48391	9345.47	1.27296	9345.47	1.29573
9418.19	1.32586	19080	1.48533	9418.19	1.27442	9418.19	1.29731
9490.91	1.32801	19200	1.4861	9490.91	1.27574	9490.91	1.29873
9563.63	1.33003	19320	1.48687	9563.63	1.27693	9563.63	1.30001
9636.35	1.33191	19560	1.48764	9636.35	1.278	9636.35	1.30115
9709.1	1.33367	19800	1.48841	9709.1	1.27897	9709.1	1.30218
9781.82	1.33532	20040	1.48918	9781.82	1.27984	9781.82	1.30311
9854.54	1.33686	20280	1.48991	9854.54	1.28062	9854.54	1.30394
9927.26	1.3383	20520	1.49063	9927.26	1.28132	9927.26	1.30468
9999.98	1.33965	20760	1.49136	9999.98	1.28195	9999.98	1.30535
10072.7	1.34091	20880	1.49209	10072.7	1.28252	10072.7	1.30595
10145.5	1.34209	21120	1.49282	10145.5	1.28304	10145.5	1.3065
10218.2	1.34319	21360	1.49355	10218.2	1.2835	10218.2	1.30698
10290.9	1.34422	21600	1.49427	10290.9	1.28392	10290.9	1.30742
10363.6	1.34519	21720	1.4947	10363.6	1.28429	10363.6	1.30781
10436.4	1.34609	21960	1.49511	10436.4	1.28463	10436.4	1.30816
10509.1	1.34693	22200	1.49552	10509.1	1.28493	10509.1	1.30848
10581.8	1.34772	22320	1.49593	10581.8	1.28521	10581.8	1.30876
10654.5	1.34845	22560	1.49634	10654.5	1.28545	10654.5	1.30902
10727.3	1.34914	22800	1.49675	10727.3	1.28568	10727.3	1.30925
10800	1.34979	22920	1.49716	10800	1.28588	10800	1.30945
10872.7	1.35039	23160	1.49757	10872.7	1.28606	10872.7	1.30964
10945.5	1.35095	23280	1.49798	10945.5	1.28622	10945.5	1.30981
11018.2	1.35148	23400	1.49839	11018.2	1.28636	11018.2	1.30996
11090.9	1.35197	23700	1.56857	11090.9	1.2865	11090.9	1.31009
11163.6	1.35243	24000	1.63874	11163.6	1.28661	11163.6	1.31021
11236.4	1.35287	24240.1	1.66465	11236.4	1.28672	11236.4	1.31032
11309.1	1.35327	24480	1.67583	11309.1	1.28682	11309.1	1.31042
11381.8	1.35364	24720	1.68452	11381.8	1.2869	11381.8	1.3105
11454.5	1.354	24960.1	1.69011	11454.5	1.28698	11454.5	1.31058
11527.3	1.35433	25080	1.69436	11527.3	1.28705	11527.3	1.31065
11600	1.35463	25320.1	1.69811	11600	1.28711	11600	1.31072
11672.7	1.35492	25440	1.70136	11672.7	1.28717	11672.7	1.31077
11745.4	1.35519	25560	1.70391	11745.4	1.28722	11745.4	1.31082
11818.2	1.35544	25680.1	1.70646	11818.2	1.28727	11818.2	1.31087
11890.9	1.35568	25920	1.7089	11890.9	1.28731	11890.9	1.31091
11963.6	1.3559	26040.1	1.71132	11963.6	1.28735	11963.6	1.31095
12036.4	1.35611	26160	1.71374	12036.4	1.28738	12036.4	1.31098
12109.1	1.3563	26280	1.716	12109.1	1.28741	12109.1	1.31101
12181.8	1.35648	26400.1	1.71776	12181.8	1.28744	12181.8	1.31104
12254.6	1.35665	26640	1.71953	12254.6	1.28746	12254.6	1.31106
12327.3	1.35681	26760.1	1.7213	12327.3	1.28748	12327.3	1.31108
12400	1.35695	26880	1.72307	12400	1.2875	12400	1.3111
12472.7	1.35709	27000	1.72468	12472.7	1.28752	12472.7	1.31112
12545.5	1.35722	27120.1	1.7259	12545.5	1.28754	12545.5	1.31114
12618.2	1.35734	27240	1.72712	12618.2	1.28755	12618.2	1.31115
12690.9	1.35745	27480.1	1.72835	12690.9	1.28757	12690.9	1.31116
12763.6	1.35756	27600	1.72957	12763.6	1.28758	12763.6	1.31117
12836.4	1.35766	27720	1.73408	12836.4	1.28759	12836.4	1.31118
12909.1	1.35775	27840.1	1.73531	12909.1	1.2876	12909.1	1.31119
12981.8	1.35783	27960	1.73648	12981.8	1.28761	12981.8	1.3112
13054.5	1.35792	28080	1.73761	13054.5	1.28761	13054.5	1.31121
13127.3	1.35799	28200.1	1.73871	13127.3	1.28762	13127.3	1.31122
13200	1.35806	28440	1.73976	13200	1.28763	13200	1.31122
13272.7	1.35813	28680	1.74078	13272.7	1.28763	13272.7	1.31123
13345.5	1.35819	28920.1	1.74176	13345.5	1.28764	13345.5	1.31123
13418.2	1.35825	29160	1.74271	13418.2	1.28764	13418.2	1.31124
13490.9	1.3583	29400	1.74364	13490.9	1.28765	13490.9	1.31124
13563.6	1.35835	29640.1	1.74453	13563.6	1.28765	13563.6	1.31124
13636.4	1.3584	29880	1.7454	13636.4	1.28765	13636.4	1.31125
13709.1	1.35844	30120	1.74624	13709.1	1.28766	13709.1	1.31125
13781.8	1.35848	30360.1	1.74707	13781.8	1.28766	13781.8	1.31125
13854.5	1.35852	30600	1.74787	13854.5	1.28766	13854.5	1.31126
13927.3	1.35856	30840	1.74864	13927.3	1.28766	13927.3	1.31126
14000	1.35859	31080.1	1.74941	14000	1.28767	14000	1.31126
14072.7	1.35862	31200	1.7515	14072.7	1.28767	14072.7	1.31126
14145.5	1.35865	31472.9	1.75742	14145.5	1.28767	14145.5	1.31126
14218.2	1.35868	31691.7	1.79042	14218.2	1.28767	14218.2	1.31126
14290.9	1.35871	31773.8	1.82777	14290.9	1.28767	14290.9	1.31126
14363.7	1.35873	31855.9	1.86325	14363.7	1.28767	14363.7	1.31127
14436.4	1.35875	31874.1	1.90994	14436.4	1.28767	14436.4	1.31127
14509.1	1.35877	31983.6	1.97157	14509.1	1.28768	14509.1	1.31127
14581.8	1.35879	32038.3	2.06121	14581.8	1.28768	14581.8	1.31127
14654.5	1.35881	32147.7	2.14152	14654.5	1.28768	14654.5	1.31127
14727.3	1.35883	--	--	14727.3	1.28768	14727.3	1.31127
14800	1.35884	--	--	14800	1.28768	14800	1.31127
14872.7	1.35886	--	--	14872.7	1.28768	14872.7	1.31127
14945.4	1.35887	--	--	14945.4	1.28768	14945.4	1.31127
15018.2	1.35889	--	--	15018.2	1.28768	15018.2	1.31127
15090.9	1.3589	--	--	15090.9	1.28768	15090.9	1.31127
15163.6	1.35891	--	--	15163.6	1.28768	15163.6	1.31127
15236.4	1.35892	--	--	15236.4	1.28768	15236.4	1.31127
15309.1	1.35893	--	--	15309.1	1.28768	15309.1	1.31127
15381.8	1.35894	--	--	15381.8	1.28768	15381.8	1.31127
15454.6	1.35895	--	--	15454.6	1.28768	15454.6	1.31127
15527.3	1.35896	--	--	15527.3	1.28768	15527.3	1.31127
15600	1.35897			15600	1.28768	15600	1.31127
16200	1.44746			16200	1.36262	16200	1.39529
16272.7	1.45386			16272.7	1.36928	16272.7	1.40269
16345.4	1.45986			16345.4	1.37528	16345.4	1.40934
16418.2	1.46546			16418.2	1.38069	16418.2	1.41532
16490.9	1.4707			16490.9	1.38555	16490.9	1.42069
16563.6	1.4756			16563.6	1.38994	16563.6	1.42551
16636.4	1.48018			16636.4	1.39388	16636.4	1.42985
16709.1	1.48447			16709.1	1.39743	16709.1	1.43374
16781.8	1.48847			16781.8	1.40063	16781.8	1.43723
16854.6	1.49222			16854.6	1.40351	16854.6	1.44038
16927.3	1.49572			16927.3	1.40611	16927.3	1.4432
17000	1.499			17000	1.40844	17000	1.44573
17072.7	1.50206			17072.7	1.41055	17072.7	1.44801
17145.5	1.50493			17145.5	1.41244	17145.5	1.45005
17218.2	1.50761			17218.2	1.41414	17218.2	1.45189
17290.9	1.51011			17290.9	1.41568	17290.9	1.45354
17363.6	1.51246			17363.6	1.41706	17363.6	1.45503
17436.3	1.51465			17436.3	1.41831	17436.3	1.45636
17509.1	1.5167			17509.1	1.41943	17509.1	1.45755
17581.8	1.51861			17581.8	1.42044	17581.8	1.45863
17654.5	1.52041			17654.5	1.42135	17654.5	1.4596
17727.3	1.52208			17727.3	1.42216	17727.3	1.46046
17800	1.52365			17800	1.4229	17800	1.46124
17872.7	1.52511			17872.7	1.42356	17872.7	1.46194
17945.5	1.52648			17945.5	1.42416	17945.5	1.46257
18018.2	1.52776			18018.2	1.4247	18018.2	1.46314
18090.9	1.52896			18090.9	1.42518	18090.9	1.46364
18163.6	1.53008			18163.6	1.42562	18163.6	1.4641
18236.4	1.53113			18236.4	1.42601	18236.4	1.46451
18309.1	1.53211			18309.1	1.42637	18309.1	1.46488
18381.8	1.53303			18381.8	1.42668	18381.8	1.46521
18454.5	1.53388			18454.5	1.42697	18454.5	1.46551
18527.3	1.53468			18527.3	1.42723	18527.3	1.46577
18600	1.53543			18600	1.42746	18600	1.46601
18672.7	1.53613			18672.7	1.42767	18672.7	1.46623
18745.5	1.53679			18745.5	1.42786	18745.5	1.46642
18818.2	1.5374			18818.2	1.42803	18818.2	1.46659
18890.9	1.53798			18890.9	1.42818	18890.9	1.46675
18963.6	1.53851			18963.6	1.42832	18963.6	1.46689
19036.4	1.53901			19036.4	1.42844	19036.4	1.46702
19109.1	1.53948			19109.1	1.42855	19109.1	1.46713
19181.8	1.53992			19181.8	1.42865	19181.8	1.46723
19254.5	1.54033			19254.5	1.42875	19254.5	1.46732
19327.3	1.54071			19327.3	1.42883	19327.3	1.4674
19400	1.54107			19400	1.4289	19400	1.46748
19472.7	1.5414			19472.7	1.42897	19472.7	1.46754
19545.4	1.54172			19545.4	1.42903	19545.4	1.4676
19618.2	1.54201			19618.2	1.42908	19618.2	1.46766
19690.9	1.54229			19690.9	1.42913	19690.9	1.4677
19763.6	1.54254			19763.6	1.42917	19763.6	1.46775
19836.4	1.54278			19836.4	1.42921	19836.4	1.46779
19909.1	1.543			19909.1	1.42924	19909.1	1.46782
19981.8	1.54321			19981.8	1.42928	19981.8	1.46785
20054.6	1.54341			20054.6	1.4293	20054.6	1.46788
20127.3	1.54359			20127.3	1.42933	20127.3	1.46791
20200	1.54376			20200	1.42935	20200	1.46793
20272.7	1.54392			20272.7	1.42937	20272.7	1.46795
20345.5	1.54407			20345.5	1.42939	20345.5	1.46797
20418.2	1.54421			20418.2	1.42941	20418.2	1.46798
20490.9	1.54435			20490.9	1.42943	20490.9	1.468
20563.6	1.54447			20563.6	1.42944	20563.6	1.46801
20636.4	1.54458			20636.4	1.42945	20636.4	1.46802
20709.1	1.54469			20709.1	1.42946	20709.1	1.46803
20781.8	1.54479			20781.8	1.42947	20781.8	1.46804
20854.5	1.54488			20854.5	1.42948	20854.5	1.46805
20927.3	1.54497			20927.3	1.42949	20927.3	1.46806
21000	1.54505			21000	1.4295	21000	1.46807
21072.7	1.54513			21072.7	1.4295	21072.7	1.46807
21145.5	1.5452			21145.5	1.42951	21145.5	1.46808
21218.2	1.54527			21218.2	1.42951	21218.2	1.46808
21290.9	1.54533			21290.9	1.42952	21290.9	1.46809
21363.6	1.54539			21363.6	1.42952	21363.6	1.46809
21436.4	1.54544			21436.4	1.42953	21436.4	1.4681
21509.1	1.5455			21509.1	1.42953	21509.1	1.4681
21581.8	1.54554			21581.8	1.42953	21581.8	1.4681
21654.5	1.54559			21654.5	1.42954	21654.5	1.46811
21727.3	1.54563			21727.3	1.42954	21727.3	1.46811
21800	1.54567			21800	1.42954	21800	1.46811
21872.7	1.54571			21872.7	1.42954	21872.7	1.46811
21945.5	1.54574			21945.5	1.42955	21945.5	1.46811
22018.2	1.54577			22018.2	1.42955	22018.2	1.46812
22090.9	1.5458			22090.9	1.42955	22090.9	1.46812
22163.7	1.54583			22163.7	1.42955	22163.7	1.46812
22236.4	1.54586			22236.4	1.42955	22236.4	1.46812
22309.1	1.54588			22309.1	1.42955	22309.1	1.46812
22381.8	1.5459			22381.8	1.42955	22381.8	1.46812
22454.5	1.54593			22454.5	1.42955	22454.5	1.46812
22527.3	1.54595			22527.3	1.42956	22527.3	1.46812
22600	1.54596			22600	1.42956	22600	1.46812
22672.7	1.54598			22672.7	1.42956	22672.7	1.46812
22745.4	1.546			22745.4	1.42956	22745.4	1.46812
22818.2	1.54601			22818.2	1.42956	22818.2	1.46812
22890.9	1.54603			22890.9	1.42956	22890.9	1.46813
22963.6	1.54604			22963.6	1.42956	22963.6	1.46813
23036.4	1.54605			23036.4	1.42956	23036.4	1.46813
23109.1	1.54607			23109.1	1.42956	23109.1	1.46813
23181.8	1.54608			23181.8	1.42956	23181.8	1.46813
23254.6	1.54609			23254.6	1.42956	23254.6	1.46813
23327.3	1.5461			23327.3	1.42956	23327.3	1.46813
23400	1.54611			23400	1.42956	23400	1.46813
24000	1.68724			24000	1.57517	24000	1.62414
24072.7	1.69534			24072.7	1.58351	24072.7	1.63379
24145.4	1.70296			24145.4	1.59109	24145.4	1.64257
24218.2	1.71014			24218.2	1.59798	24218.2	1.65058
24290.9	1.7169			24290.9	1.60426	24290.9	1.6579
24363.6	1.72328			24363.6	1.60998	24363.6	1.66459
24436.4	1.72929			24436.4	1.6152	24436.4	1.67072
24509.1	1.73495			24509.1	1.61997	24509.1	1.67634
24581.8	1.7403			24581.8	1.62434	24581.8	1.68151
24654.6	1.74536			24654.6	1.62834	24654.6	1.68627
24727.3	1.75013			24727.3	1.63201	24727.3	1.69067
24800	1.75465			24800	1.63539	24800	1.69474
24872.7	1.75892			24872.7	1.6385	24872.7	1.69852
24945.5	1.76296			24945.5	1.64138	24945.5	1.70203
25018.2	1.76679			25018.2	1.64403	25018.2	1.7053
25090.9	1.77042			25090.9	1.64649	25090.9	1.70835
25163.6	1.77387			25163.6	1.64878	25163.6	1.71122
25236.3	1.77714			25236.3	1.65091	25236.3	1.71391
25309.1	1.78025			25309.1	1.6529	25309.1	1.71645
25381.8	1.7832			25381.8	1.65476	25381.8	1.71885
25454.5	1.78602			25454.5	1.6565	25454.5	1.72112
25527.3	1.7887			25527.3	1.65814	25527.3	1.72328
25600	1.79126			25600	1.65969	25600	1.72534
25672.7	1.7937			25672.7	1.66115	25672.7	1.72731
25745.5	1.79603			25745.5	1.66254	25745.5	1.7292
25818.2	1.79826			25818.2	1.66386	25818.2	1.73101
25890.9	1.80039			25890.9	1.66512	25890.9	1.73276
25963.6	1.80244			25963.6	1.66632	25963.6	1.73445
26036.4	1.8044			26036.4	1.66748	26036.4	1.73608
26109.1	1.80628			26109.1	1.66859	26109.1	1.73767
26181.8	1.80809			26181.8	1.66965	26181.8	1.73922
26254.5	1.80984			26254.5	1.67069	26254.5	1.74073
26327.3	1.81152			26327.3	1.67169	26327.3	1.7422
26400	1.81314			26400	1.67266	26400	1.74364
26472.7	1.8147			26472.7	1.6736	26472.7	1.74505
26545.5	1.81622			26545.5	1.67452	26545.5	1.74644
26618.2	1.81768			26618.2	1.67542	26618.2	1.74781
26690.9	1.8191			26690.9	1.6763	26690.9	1.74915
26763.6	1.82047			26763.6	1.67716	26763.6	1.75048
26836.4	1.82181			26836.4	1.678	26836.4	1.75179
26909.1	1.82311			26909.1	1.67884	26909.1	1.75309
26981.8	1.82437			26981.8	1.67966	26981.8	1.75437
27054.5	1.8256			27054.5	1.68046	27054.5	1.75564
27127.3	1.8268			27127.3	1.68126	27127.3	1.7569
27200	1.82798			27200	1.68205	27200	1.75816
27272.7	1.82912			27272.7	1.68283	27272.7	1.7594
27345.4	1.83024			27345.4	1.6836	27345.4	1.76063
27418.2	1.83134			27418.2	1.68436	27418.2	1.76186
27490.9	1.83242			27490.9	1.68512	27490.9	1.76308
27563.6	1.83347			27563.6	1.68588	27563.6	1.7643
27636.4	1.83451			27636.4	1.68663	27636.4	1.76551
27709.1	1.83553			27709.1	1.68737	27709.1	1.76672
27781.8	1.83653			27781.8	1.68811	27781.8	1.76792
27854.6	1.83752			27854.6	1.68885	27854.6	1.76912
27927.3	1.83849			27927.3	1.68958	27927.3	1.77032
28000	1.83945			28000	1.69031	28000	1.77151
28072.7	1.8404			28072.7	1.69104	28072.7	1.7727
28145.5	1.84133			28145.5	1.69176	28145.5	1.77389
28218.2	1.84225			28218.2	1.69249	28218.2	1.77507
28290.9	1.84316			28290.9	1.69321	28290.9	1.77626
28363.6	1.84407			28363.6	1.69393	28363.6	1.77744
28436.4	1.84496			28436.4	1.69465	28436.4	1.77862
28509.1	1.84585			28509.1	1.69536	28509.1	1.7798
28581.8	1.84672			28581.8	1.69608	28581.8	1.78098
28654.5	1.84759			28654.5	1.69679	28654.5	1.78215
28727.3	1.84845			28727.3	1.69751	28727.3	1.78333
28800	1.84931			28800	1.69822	28800	1.78451
28872.7	1.85016			28872.7	1.69893	28872.7	1.78568
28945.5	1.85101			28945.5	1.69964	28945.5	1.78685
29018.2	1.85184			29018.2	1.70035	29018.2	1.78803
29090.9	1.85268			29090.9	1.70106	29090.9	1.7892
29163.6	1.85351			29163.6	1.70177	29163.6	1.79037
29236.4	1.85433			29236.4	1.70248	29236.4	1.79154
29309.1	1.85515			29309.1	1.70319	29309.1	1.79271
29381.8	1.85597			29381.8	1.70389	29381.8	1.79388
29454.5	1.85678			29454.5	1.7046	29454.5	1.79505
29527.3	1.8576			29527.3	1.70531	29527.3	1.79622
29600	1.8584			29600	1.70601	29600	1.79739
29672.7	1.85921			29672.7	1.70672	29672.7	1.79856
29745.5	1.86001			29745.5	1.70743	29745.5	1.79973
29818.2	1.86081			29818.2	1.70813	29818.2	1.8009
29890.9	1.8616			29890.9	1.70884	29890.9	1.80207
29963.7	1.8624			29963.7	1.70954	29963.7	1.80324
30036.4	1.86319			30036.4	1.71025	30036.4	1.8044
30109.1	1.86398			30109.1	1.71095	30109.1	1.80557
30181.8	1.86477			30181.8	1.71166	30181.8	1.80674
30254.5	1.86556			30254.5	1.71236	30254.5	1.80791
30327.3	1.86634			30327.3	1.71307	30327.3	1.80908
30400	1.86713			30400	1.71377	30400	1.81024
30472.7	1.86791			30472.7	1.71448	30472.7	1.81141
30545.4	1.86869			30545.4	1.71518	30545.4	1.81258
30618.2	1.86947			30618.2	1.71589	30618.2	1.81375
30690.9	1.87025			30690.9	1.71659	30690.9	1.81492
30763.6	1.87103			30763.6	1.7173	30763.6	1.81608
30836.4	1.8718			30836.4	1.718	30836.4	1.81725
30909.1	1.87258			30909.1	1.71871	30909.1	1.81842
30981.8	1.87335			30981.8	1.71941	30981.8	1.81958
31054.6	1.87413			31054.6	1.72011	31054.6	1.82075
31127.3	1.8749			31127.3	1.72082	31127.3	1.82192
31200	1.87567			31200	1.72152	31200	1.82309
31800	1.97568			31800	1.80372	31800	1.917
31872.7	1.98547			31872.7	1.81373	31872.7	1.92889
31945.4	1.99473			31945.4	1.82288	31945.4	1.93981
32018.2	2.00348			32018.2	1.83126	32018.2	1.94985
32090.9	2.01177			32090.9	1.83895	32090.9	1.95912
32163.6	2.01961			32163.6	1.84601	32163.6	1.96767
