# Supplementary material for: Experimental investigation of the creep damage evolution of coal rock around gas extraction boreholes at different water contents
Source: PLoS One. 2023 Feb 16;18(2):e0278783. doi: 10.1371/journal.pone.0278783 (PMC9934311; doi:10.1371/journal.pone.0278783)
Supplement: S1 File — (ZIP) [file pone.0278783.s001.zip › DATA of fig. 5.xlsx]

## Sheet: Sheet1
0	0		0	0		0	0		0	0
0.16667	0.817		0.01403	0.05307		0.01672	0.05716		0.01686	0.13863
0.29475	0.82722		0.0418	0.13826		0.03338	0.07369		0.03352	0.29184
0.31528	0.82949		0.06957	0.31907		0.06672	0.28833		0.05019	0.40591
0.33353	0.83079		0.09736	0.50316		0.08338	0.38619		0.06686	0.52726
0.36351	0.83344		0.12513	0.6607		0.11672	0.61903		0.08352	0.66167
0.39773	0.83539		0.15291	0.8426		0.13338	0.69179		0.10019	0.79646
0.42738	0.83701		0.16667	0.9351		0.16667	1.00866		0.16667	1.06
0.45737	0.83929		0.23333	0.94495		0.23333	1.02151		0.23335	1.08159
0.47105	0.84026		0.30001	0.95107		0.29999	1.0289		0.30001	1.08682
0.52778	0.842		0.33333	0.95483		0.36667	1.03599		0.36667	1.09205
0.66667	0.846		0.36667	0.95928		0.43333	1.0416		0.43335	1.09544
0.83334	0.849		0.40001	0.96293		0.49999	1.04626		0.46667	1.09873
0.99802	0.85238		0.43333	0.96601		0.56667	1.04984		0.50001	1.10203
1.16497	0.85481		0.50001	0.96868		0.63333	1.0533		0.53335	1.10468
1.33192	0.85578		0.56667	0.97104		0.69999	1.05609		0.56667	1.10706
1.49887	0.85695		0.63333	0.97315		0.76667	1.0586		0.63335	1.10945
1.66582	0.85843		0.66667	0.97505		0.79999	1.05981		0.66667	1.11116
1.83277	0.8593		0.73333	0.9768		0.86667	1.06217		0.70001	1.11282
1.99972	0.86022		0.76667	0.9784		0.93333	1.06367		0.73335	1.11448
2.16667	0.86121		0.80001	0.97988		0.99999	1.06624		0.76667	1.11557
2.33333	0.93421		0.86667	0.98125		1.06667	1.0679		0.80001	1.11654
2.42686	0.94508		0.93333	0.98255		1.13333	1.0693		0.83335	1.1175
2.44739	0.94768		1.00001	0.98375		1.16667	1.07057		0.90001	1.11847
2.46825	0.95		1.03333	0.98491		1.19999	1.07099		0.93335	1.11929
2.51159	0.95455		1.06667	0.98598		1.23333	1.07214		0.96667	1.12001
2.55983	0.95812		1.10001	0.98701		1.26667	1.07269		1.00001	1.12073
2.61262	0.9624		1.16667	0.98798		1.29999	1.07327		1.03335	1.12145
2.66509	0.96435		1.20001	0.98891		1.33333	1.07457		1.06667	1.12217
2.74526	0.96727		1.26667	0.98981		1.36667	1.07491		1.13335	1.12294
2.8691	0.97252		1.30001	0.99065		1.43333	1.07549		1.16667	1.12378
2.96295	0.97447		1.36667	0.99147		1.49999	1.07604		1.20001	1.12461
3.0617	0.97642		1.43333	0.99225		1.56667	1.07661		1.23335	1.12545
3.17381	0.98004		1.50001	0.99301		1.59999	1.07717		1.26667	1.12628
3.33945	0.98322		1.53333	0.99374		1.66667	1.07769		1.30001	1.12683
3.5051	0.9855		1.60001	0.99444		1.69999	1.07817		1.33335	1.12737
3.67074	0.98725		1.66667	0.99513		1.73333	1.07866		1.36667	1.12792
3.83639	0.98919		1.73333	0.99578		1.76667	1.0792		1.40001	1.12847
4.00204	0.99034		1.80001	0.99641		1.79999	1.0797		1.46667	1.12901
4.16768	0.99106		1.83333	0.99703		1.86667	1.08017		1.50001	1.12956
4.33333	0.99179		1.86667	0.9968		1.93333	1.08063		1.53335	1.13053
4.5	1.05679		1.90417	0.99711		1.99999	1.08107		1.56667	1.1311
4.63036	1.07779		1.94167	0.99742		2.06667	1.08154		1.60001	1.13167
4.74474	1.09079		1.97917	0.99773		2.13333	1.08196		1.66667	1.13221
4.86111	1.09879		2.01667	0.99804		2.16667	1.0825		1.70001	1.13276
5	1.10579		2.05417	0.99835		2.25	1.11266		1.73335	1.13327
5.16667	1.11179		2.09167	0.99866		2.33333	1.14479		1.76667	1.13377
5.34276	1.11779		2.12917	0.99897		2.39999	1.15804		1.80001	1.13427
5.50114	1.12287		2.16667	0.99928		2.46667	1.1656		1.83335	1.13476
5.6642	1.127		2.25	1.04059		2.53333	1.17093		1.86667	1.13523
5.82725	1.12965		2.33333	1.0819		2.56667	1.17506		1.93335	1.13569
5.9903	1.13169		2.38754	1.09428		2.59999	1.17846		1.96667	1.13613
6.15336	1.13354		2.42833	1.10144		2.63333	1.18133		2.03335	1.13657
6.31641	1.13512		2.46912	1.10715		2.66667	1.18384		2.10001	1.137
6.5	1.13661		2.5	1.11087		2.69999	1.18606		2.13333	1.13743
6.66667	1.19361		2.53334	1.11415		2.73333	1.18806		2.16667	1.13784
6.75792	1.21525		2.6	1.11693		2.76667	1.18987		2.25	1.19534
6.79931	1.22115		2.63334	1.11933		2.79999	1.19153		2.33333	1.25284
6.83125	1.22472		2.66668	1.12145		2.86667	1.19306		2.39999	1.27146
6.89088	1.23159		2.7	1.12334		2.93333	1.19449		2.46667	1.28262
6.94368	1.23777		2.76668	1.12505		2.99999	1.19583		2.53333	1.28988
6.99843	1.24529		2.79743	1.12785		3.03333	1.19707		2.59999	1.29647
7.05579	1.25054		2.85039	1.13005		3.06667	1.19824		2.66667	1.30081
7.10858	1.25672		2.90336	1.13205		3.09999	1.19936		2.73333	1.30469
7.20244	1.26326		2.95632	1.13407		3.13333	1.20041		2.79999	1.30739
7.33084	1.27176		3.00928	1.13575		3.16667	1.20144		2.83333	1.3096
7.47977	1.27961		3.06224	1.13715		3.19999	1.20239		2.89999	1.31189
7.54853	1.28188		3.1152	1.13866		3.23333	1.2033		2.96667	1.31422
7.5896	1.28286		3.16817	1.13924		3.26667	1.20419		2.99999	1.31623
7.66781	1.28481		3.22113	1.13992		3.29999	1.20503		3.06667	1.31795
7.73853	1.28644		3.27409	1.1408		3.33333	1.20584		3.13333	1.31897
7.9106	1.29006		3.32705	1.1416		3.36667	1.20661		3.19999	1.32019
8.30917	1.29661		3.38001	1.14231		3.39999	1.20737		3.26667	1.32154
8.66667	1.30181		3.43298	1.14282		3.43333	1.2081		3.33333	1.32289
8.83333	1.39181		3.48594	1.14333		3.46667	1.2088		3.36667	1.32397
8.85582	1.41182		3.5389	1.14391		3.53333	1.20949		3.43333	1.32451
8.90177	1.42914		3.59186	1.14468		3.59999	1.21016		3.49999	1.32506
8.94283	1.44154		3.64482	1.14542		3.66667	1.21079		3.56667	1.32573
8.97509	1.44842		3.69779	1.14606		3.73333	1.21141		3.63333	1.32647
9.01387	1.45659		3.75075	1.14663		3.76667	1.21201		3.69999	1.32721
9.05298	1.46314		3.80371	1.14713		3.79999	1.2126		3.73333	1.32795
9.0872	1.46801		3.85667	1.14763		3.83333	1.21317		3.79999	1.32869
9.14684	1.47423		3.90963	1.14813		3.89999	1.21373		3.83333	1.32943
9.22245	1.47846		3.9626	1.14873		3.93333	1.21427		3.86667	1.33016
9.29121	1.48338		4.01556	1.14937		3.96667	1.21481		3.93333	1.3309
9.42873	1.48993		4.06852	1.14994		3.99999	1.21533		3.96667	1.33164
9.55486	1.49708		4.12148	1.1503		4.03333	1.21583		3.99999	1.33223
9.60732	1.50038		4.17444	1.15058		4.06667	1.21633		4.06667	1.3328
9.63274	1.5046		4.22741	1.15082		4.09999	1.21681		4.09999	1.33337
9.66924	1.50985		4.28037	1.15114		4.13333	1.2173		4.13333	1.33394
9.70607	1.51538		4.33333	1.15152		4.16667	1.21774		4.16667	1.33452
9.7723	1.52563		4.41667	1.18514		4.23333	1.2182		4.19999	1.33501
9.9523	1.56515		4.5	1.21877		4.26667	1.21864		4.23333	1.33549
10.0495	1.59459		4.55016	1.23541		4.33333	1.21909		4.26667	1.33597
			4.58107	1.24194		4.44389	1.22973		4.29999	1.33646
			4.61197	1.24838		4.5	1.28437		4.33333	1.33694
			4.66668	1.2553		4.53332	1.29874		4.41667	1.37211
			4.73334	1.25944		4.6	1.30661		4.5	1.40728
			4.76668	1.26294		4.66666	1.3121		4.53332	1.4259
			4.8	1.26597		4.7	1.31633		4.56666	1.43986
			4.86668	1.26864		4.73332	1.31977		4.6	1.44844
			4.9	1.27104		4.8	1.32269		4.63332	1.45339
			4.93334	1.2732		4.86666	1.32521		4.66666	1.4579
			4.96668	1.27518		4.9	1.32746		4.73332	1.46207
			5	1.277		4.93332	1.32947		4.76666	1.46489
			5.03334	1.27867		4.96666	1.3313		4.8	1.46712
			5.1	1.28024		5	1.33297		4.83332	1.46946
			5.13334	1.28171		5.03332	1.33451		4.9	1.472
			5.2	1.28308		5.1	1.33594		4.93332	1.47452
			5.26668	1.28438		5.16666	1.33729		4.96666	1.47677
			5.33334	1.28561		5.2	1.33854		5.03332	1.47809
			5.36668	1.28677		5.23332	1.33973		5.06666	1.47941
			5.43334	1.28788		5.26666	1.34084		5.1	1.48088
			5.5	1.28894		5.3	1.3419		5.16666	1.48239
			5.56668	1.28994		5.33332	1.34291		5.23332	1.48391
			5.63334	1.29091		5.36666	1.34389		5.3	1.48533
			5.7	1.29184		5.4	1.34481		5.33332	1.4861
			5.8077	1.29325		5.43332	1.3457		5.36666	1.48687
			5.85394	1.29352		5.5	1.34654		5.43332	1.48764
			5.90018	1.2938		5.53332	1.34736		5.5	1.48841
			5.94642	1.29408		5.56666	1.34814		5.56666	1.48918
			5.99266	1.29436		5.6	1.3489		5.63332	1.48991
			6.0389	1.29463		5.63332	1.34963		5.7	1.49063
			6.08514	1.29491		5.66666	1.35033		5.76666	1.49136
			6.13139	1.29528		5.7	1.35101		5.8	1.49209
			6.17763	1.29566		5.76666	1.35167		5.86666	1.49282
			6.22387	1.29603		5.8	1.35231		5.93332	1.49355
			6.27011	1.29641		5.83332	1.35294		6	1.49427
			6.31635	1.29679		5.86666	1.35354		6.03332	1.4947
			6.36259	1.29717		5.93332	1.35413		6.1	1.49511
			6.40883	1.29754		6	1.35471		6.16666	1.49552
			6.45508	1.29792		6.06666	1.35527		6.2	1.49593
			6.5	1.2983		6.13332	1.35581		6.26666	1.49634
			6.58333	1.3308		6.16666	1.35634		6.33332	1.49675
			6.66667	1.3633		6.2	1.35686		6.36666	1.49716
			6.73335	1.38331		6.26666	1.35736		6.43332	1.49757
			6.76667	1.39513		6.3	1.35784		6.46666	1.49798
			6.80001	1.40152		6.36666	1.35831		6.5	1.49839
			6.83335	1.40685		6.39999	1.35879		6.58333	1.56857
			6.86667	1.41183		6.43333	1.35924		6.66667	1.63874
			6.90001	1.4151		6.46667	1.35969		6.73335	1.66465
			6.93335	1.41731		6.5	1.36013		6.80001	1.67583
			6.96669	1.41929		6.61111	1.41184		6.86667	1.68452
			7.00003	1.42132		6.66667	1.49091		6.93335	1.69011
			7.03335	1.4234		6.73333	1.50919		6.96667	1.69436
			7.06669	1.425		6.76667	1.51806		7.03335	1.69811
			7.13335	1.43055		6.80001	1.52399		7.06667	1.70136
			7.16669	1.43196		6.83333	1.52847		7.10001	1.70391
			7.23335	1.43337		6.86667	1.5321		7.13335	1.70646
			7.26669	1.43477		6.93333	1.53513		7.20001	1.7089
			7.30065	1.43601		6.96667	1.53776		7.23335	1.71132
			7.33399	1.43725		7.00001	1.54007		7.26667	1.71374
			7.36733	1.43849		7.06667	1.54214		7.30001	1.716
			7.43399	1.43972		7.13333	1.54401		7.33335	1.71776
			7.46733	1.44094		7.20001	1.54573		7.40001	1.71953
			7.53399	1.44216		7.23333	1.5473		7.43335	1.7213
			7.56733	1.44311		7.26667	1.54876		7.46667	1.72307
			7.60067	1.44389		7.30001	1.55013		7.50001	1.72468
			7.63399	1.44467		7.33333	1.5514		7.53335	1.7259
			7.70067	1.44545		7.36667	1.55261		7.56667	1.72712
			7.73399	1.44621		7.43333	1.55374		7.63335	1.72835
			7.76733	1.44698		7.46667	1.55483		7.66667	1.72957
			7.83399	1.44774		7.50001	1.55584		7.70001	1.73408
			7.90065	1.44851		7.53333	1.55683		7.73335	1.73531
			7.93399	1.44899		7.56667	1.55776		7.76667	1.73648
			7.96733	1.44946		7.60001	1.55864		7.80001	1.73761
			8.03399	1.44992		7.63333	1.5595		7.83335	1.73871
			8.06733	1.45038		7.66667	1.56033		7.90001	1.73976
			8.10065	1.45084		7.70001	1.56111		7.96667	1.74078
			8.13399	1.4513		7.73333	1.56189		8.03335	1.74176
			8.16733	1.45177		7.80001	1.56261		8.10001	1.74271
			8.23399	1.45224		7.83333	1.56333		8.16667	1.74364
			8.30065	1.45272		7.86667	1.56401		8.23335	1.74453
			8.33397	1.4532		7.90001	1.56469		8.30001	1.7454
			8.36731	1.45367		7.93333	1.56533		8.36667	1.74624
			8.40065	1.45415		7.96667	1.56596		8.43335	1.74707
			8.43399	1.45463		8.00001	1.56659		8.50001	1.74787
			8.46732	1.4551		8.06667	1.56717		8.56667	1.74864
			8.50063	1.45558		8.13333	1.56774		8.63335	1.74941
			8.53397	1.45606		8.20001	1.56831		8.66667	1.7515
			8.60065	1.45653		8.23333	1.56887		8.74246	1.75742
			8.63397	1.45701		8.30001	1.5694		8.80326	1.79042
			8.66674	1.45749		8.36667	1.56991		8.82606	1.82777
			8.83333	1.55503		8.43333	1.57044		8.84886	1.86325
			8.83992	1.56662		8.46667	1.57093		8.85393	1.90994
			8.84245	1.56979		8.53333	1.57141		8.88433	1.97157
			8.84853	1.57325		8.60001	1.57189		8.89953	2.06121
			8.85309	1.57761		8.63333	1.57236		8.92993	2.14152
			8.85917	1.58256		8.66667	1.57281		--	--
			8.86272	1.58474		8.83333	1.72779		--	--
			8.93973	1.60168		8.95273	1.75835
			9.02637	1.61445		9.04139	1.76684
			9.14442	1.62762		9.11993	1.77193
			9.24829	1.63753		9.21113	1.78381
			9.31578	1.64575		9.32766	1.81154
			9.41268	1.65211		9.42139	1.83984
			9.54995	1.66272		9.48219	1.86531
			9.57129	1.66604		9.54046	1.89587
			9.58397	1.66994		9.58606	1.91794
			9.59881	1.67221		9.60379	1.97284
			9.6162	1.67725
			9.63865	1.68733
			9.6611	1.69797
			9.7136	1.75729
