# Supplementary material for: Experimental investigation of the creep damage evolution of coal rock around gas extraction boreholes at different water contents
Source: PLoS One. 2023 Feb 16;18(2):e0278783. doi: 10.1371/journal.pone.0278783 (PMC9934311; doi:10.1371/journal.pone.0278783)
Supplement: S1 File — (ZIP) [file pone.0278783.s001.zip › DATA of fig. 6.xlsx]

## Sheet: Sheet1
0	0	0	0	0	0	0	0	0	0
0.12808	0.01022	0.09353	0.01087	0.13036	0.021	0.09125	0.02164	0.02249	0.02001
0.14861	0.01249	0.11406	0.01347	0.24474	0.034	0.13264	0.02754	0.06844	0.03733
0.16686	0.01379	0.13492	0.01579	0.26202	0.03627	0.16458	0.03111	0.1095	0.04973
0.19684	0.01644	0.17826	0.02034	0.43536	0.04549	0.22421	0.03798	0.14176	0.05661
0.23106	0.01839	0.2265	0.02391	0.6087	0.051	0.27701	0.04416	0.18054	0.06478
0.26071	0.02001	0.27929	0.02819	0.78204	0.05533	0.33176	0.05168	0.21965	0.07133
0.2907	0.02229	0.33176	0.03014	0.95539	0.05815	0.36109	0.05312	0.25387	0.0762
0.30438	0.02326	0.41193	0.03306	1.12873	0.06068	0.51052	0.06062	0.31351	0.08242
0.36111	0.025	0.53577	0.03831	1.30207	0.06226	0.65996	0.06559	0.38912	0.08665
0.5	0.029	0.62962	0.04026	1.47541	0.06345	0.8094	0.07081	0.45788	0.09157
0.66667	0.032	0.7401	0.04346	1.64875	0.06425	0.95883	0.07492	0.5954	0.09812
0.83135	0.03538	0.89669	0.04429	1.8221	0.06505	1.10827	0.07782	0.72153	0.10527
0.9983	0.03781	1.05328	0.04569	2	0.06585	1.25771	0.07942	0.77399	0.10857
1.16525	0.03878	1.20987	0.04841	--	--	1.40714	0.08045	0.79941	0.11279
1.3322	0.03995	1.36647	0.04993	--	--	1.55658	0.08256	0.83591	0.11804
1.49915	0.04143	1.52306	0.05084	--	--	1.70602	0.08406	0.87274	0.12357
1.6661	0.0423	1.67965	0.05168	--	--	1.85545	0.08623	0.93897	0.13382
1.83305	0.04322	1.83624	0.0524	--	--	2	0.08716	1.11897	0.17334
2	0.04421	2	0.05312	--	--	--	--	1.21619	0.20278
--	--	--	--	--	--	--	--	--	--
--	--	--	--	--	--	--	--
--	--	--	--	--	--	--	--
--	--	--	--	--	--	--	--
--	--	--	--	--	--	--	--
--	--	--	--	--	--	--	--
--	--	--	--	--	--	--	--
--	--	--	--	--	--	--	--
--	--	--	--	--	--	--	--
--	--	--	--	--	--	--	--
--	--	--	--	--	--	--	--
--	--	--	--	--	--	--	--
--	--			--	--	--	--
--	--			--	--	--	--
--	--			--	--	--	--
--	--			--	--	--	--
--	--			--	--	--	--
--	--			--	--	--	--
--	--			--	--	--	--
--	--			--	--	--	--
--	--			--	--	--	--
--	--			--	--	--	--
--	--			--	--	--	--
--	--			--	--	--	--
--	--			--	--	--	--
--	--			--	--	--	--
--	--			--	--	--	--
--	--					--	--
--	--					--	--

## Sheet: Sheet2
0	0	0	0	0	0	0	0	0	0
0.06666	0.00985	0.05421	0.01238	0.05016	0.01664	0.04155	0.02001	0.00659	0.01159
0.13334	0.01597	0.095	0.01954	0.08107	0.02317	0.08074	0.03183	0.00912	0.01476
0.16666	0.01973	0.13579	0.02525	0.11197	0.02961	0.11993	0.03822	0.0152	0.01822
0.2	0.02418	0.16667	0.02897	0.16668	0.03653	0.15912	0.04355	0.01976	0.02258
0.23334	0.02783	0.20001	0.03225	0.23334	0.04067	0.19831	0.04853	0.02584	0.02753
0.26666	0.03091	0.26667	0.03503	0.26668	0.04417	0.23751	0.0518	0.02939	0.02971
0.33334	0.03358	0.30001	0.03743	0.3	0.0472	0.2767	0.05401	0.1064	0.04665
0.4	0.03594	0.33335	0.03955	0.36668	0.04987	0.31589	0.05599	0.19304	0.05942
0.46666	0.03805	0.36667	0.04144	0.4	0.05227	0.35508	0.05802	0.31109	0.07259
0.5	0.03995	0.43335	0.04315	0.43334	0.05443	0.39427	0.0601	0.41496	0.0825
0.56666	0.0417	0.4641	0.04595	0.46668	0.05641	0.43346	0.0617	0.48245	0.09072
0.6	0.0433	0.51706	0.04815	0.5	0.05823	0.49552	0.06725	0.57935	0.09708
0.63334	0.04478	0.57003	0.05015	0.53334	0.0599	0.53731	0.06866	0.71662	0.10769
0.7	0.04615	0.62299	0.05217	0.6	0.06147	0.5791	0.07007	0.73796	0.11101
0.76666	0.04745	0.67595	0.05385	0.63334	0.06294	0.62089	0.07147	0.75064	0.11491
0.83334	0.04865	0.72891	0.05525	0.7	0.06431	0.66268	0.07271	0.76548	0.11718
0.86666	0.04981	0.78187	0.05676	0.76668	0.06561	0.70447	0.07395	0.78287	0.12222
0.9	0.05088	0.83484	0.05734	0.83334	0.06684	0.74626	0.07519	0.80532	0.1323
0.93334	0.05191	0.8878	0.05802	0.86668	0.068	0.78805	0.07642	0.82777	0.14294
1	0.05288	0.94076	0.0589	0.93334	0.06911	0.82985	0.07764	0.88027	0.20226
1.03334	0.05381	0.99372	0.0597	1	0.07017	0.87164	0.07886
1.1	0.05471	1.04668	0.06041	1.06668	0.07117	0.91343	0.07981
1.13334	0.05555	1.09965	0.06092	1.13334	0.07214	0.95522	0.08059
1.2	0.05637	1.15261	0.06143	1.2	0.07307	0.99701	0.08137
1.26666	0.05715	1.20557	0.06201	1.3077	0.07448	1.0388	0.08215
1.33334	0.05791	1.25853	0.06278	1.35394	0.07475	1.08059	0.08291
1.36666	0.05864	1.31149	0.06352	1.40018	0.07503	1.12238	0.08368
1.43334	0.05934	1.36446	0.06416	1.44642	0.07531	1.16418	0.08444
1.5	0.06003	1.41742	0.06473	1.49266	0.07559	1.20597	0.08521
1.56666	0.06068	1.47038	0.06523	1.5389	0.07586	1.24776	0.08569
1.63334	0.06131	1.52334	0.06573	1.58514	0.07614	1.28955	0.08616
1.66666	0.06193	1.5763	0.06623	1.63139	0.07651	1.33134	0.08662
1.7	0.0617	1.62927	0.06683	1.67763	0.07689	1.37313	0.08708
1.7375	0.06201	1.68223	0.06747	1.72387	0.07726	1.41492	0.08754
1.775	0.06232	1.73519	0.06804	1.77011	0.07764	1.45671	0.088
1.8125	0.06263	1.78815	0.0684	1.81635	0.07802	1.49851	0.08847
1.85	0.06294	1.84111	0.06868	1.86259	0.0784	1.5403	0.08894
1.8875	0.06325	1.89408	0.06892	1.90883	0.07877	1.58209	0.08942
1.925	0.06356	1.94704	0.06924	1.95508	0.07915	1.62388	0.0899
1.9625	0.06387	2	0.06962	2	0.07953	1.66567	0.09037
2	0.06418					1.70746	0.09085
						1.74925	0.09133
						1.79104	0.0918
						1.83284	0.09228
						1.87463	0.09276
						1.91642	0.09323
						1.95821	0.09371
						2	0.09419

## Sheet: Sheet3
0	0	0	0	0	0	0	0	0	0
0.06666	0.01285	0.04465	0.01388	0.04693	0.01932	0.02216	0.01481	0.0189	0.02062
0.13332	0.02024	0.08715	0.02029	0.09017	0.02431	0.06707	0.02708	0.03683	0.03608
0.2	0.02733	0.12966	0.02475	0.13341	0.02879	0.11199	0.03483	0.08701	0.04922
0.26666	0.03294	0.17217	0.02878	0.17666	0.03418	0.1569	0.0416	0.19945	0.06441
0.33332	0.0376	0.21468	0.0323	0.2199	0.0388	0.20182	0.0461	0.31612	0.07583
0.4	0.04118	0.25719	0.03582	0.26314	0.04253	0.24673	0.05019	0.42236	0.0867
0.46666	0.04464	0.29969	0.03926	0.30638	0.04592	0.29164	0.05264	0.47678	0.09157
0.51915	0.04671	0.3422	0.04224	0.34962	0.0489	0.33656	0.05421	0.50481	0.09389
0.57013	0.04919	0.38471	0.04456	0.39287	0.0511	0.38147	0.05584	0.51882	0.09561
0.62112	0.05117	0.42722	0.04673	0.43611	0.05247	0.42639	0.058	0.54294	0.09988
0.6721	0.05228	0.46972	0.04875	0.47935	0.05424	0.4713	0.05998	0.56282	0.10416
0.72309	0.05339	0.51223	0.05076	0.52259	0.057	0.51621	0.06174	0.58806	0.11205
0.77407	0.05475	0.55474	0.05199	0.56584	0.0585	0.56113	0.06377	0.64886	0.13752
0.82506	0.05612	0.59725	0.05321	0.60908	0.0597	0.60604	0.06585	0.70712	0.16808
0.87604	0.05717	0.63975	0.05444	0.65232	0.06069	0.65095	0.06713	0.75272	0.19015
0.92703	0.05785	0.68226	0.05562	0.69556	0.06151	0.69587	0.06876	0.77046	0.22505
0.97801	0.05854	0.72477	0.05678	0.7388	0.06247	0.74078	0.07104	--	--
1.029	0.05918	0.76728	0.05794	0.78205	0.06354	0.7857	0.07261	--	--
1.07998	0.05978	0.80979	0.05909	0.82529	0.06461	0.83061	0.07377	--	--
1.13097	0.06037	0.85229	0.06021	0.86853	0.06567	0.87552	0.07489	--	--
1.18195	0.06097	0.8948	0.06133	0.91177	0.06642	0.92044	0.076
1.23294	0.06156	0.93731	0.06245	0.95502	0.06718	0.96535	0.0771
1.28393	0.06215	0.97982	0.06357	0.99826	0.06794	1.01027	0.07807
1.33491	0.06275	1.02232	0.06429	1.0415	0.0691	1.05518	0.07888
1.3859	0.06331	1.06483	0.0648	1.08474	0.07029	1.10009	0.07969
1.43688	0.06385	1.10734	0.06532	1.12799	0.07114	1.14501	0.0805
1.48787	0.06434	1.14985	0.06583	1.17123	0.07179	1.18992	0.08131
1.53885	0.06465	1.19235	0.06634	1.21447	0.07245	1.23483	0.08211
1.58984	0.06496	1.23486	0.06685	1.25771	0.0731	1.27975	0.08279
1.64082	0.06527	1.27737	0.06736	1.30095	0.07362	1.32466	0.08344
1.69181	0.06558	1.31988	0.06787	1.3442	0.07401	1.36958	0.08408
1.74279	0.06589	1.36238	0.06838	1.38744	0.0744	1.41449	0.08473
1.79378	0.0662	1.40489	0.06889	1.43068	0.0748	1.4594	0.08537
1.84476	0.06649	1.4474	0.06939	1.47392	0.07519	1.50432	0.08601
1.89575	0.06677	1.48991	0.06978	1.51717	0.07558	1.54923	0.08665
1.94673	0.06705	1.53242	0.07	1.56041	0.07598	1.59415	0.08729
2	0.06733	1.57492	0.07021	1.60365	0.07625	1.63906	0.08793
--	--	1.61743	0.07042	1.64689	0.07646	1.68397	0.08856
--	--	1.65994	0.07063	1.69013	0.07668	1.72889	0.0892
--	--	1.70245	0.07089	1.73338	0.07689	1.7738	0.08984
--	--	1.74495	0.07118	1.77662	0.0771	1.81872	0.09042
		1.78746	0.07147	1.81986	0.07732	1.86363	0.09099
		1.82997	0.07175	1.8631	0.07756	1.90854	0.09155
		1.87248	0.07204	1.90635	0.07787	1.95346	0.09212
		1.91498	0.07233	1.94959	0.07817	2	0.09269
		1.95749	0.07261	2	0.07848	--	--
		2	0.0729			--	--
						--	--

## Sheet: Sheet4
0	0	0	0	0	0	0	0	0	0
0.08571	0.01941	0.07039	0.02419	0.02477	0.01862	0.02868	0.02591	0.0608	0.033
0.1261	0.02941	0.12259	0.03347	0.07541	0.03258	0.06833	0.03709	0.0836	0.07035
0.1665	0.03428	0.17478	0.03941	0.12605	0.04116	0.10798	0.04578	0.1064	0.10583
0.20689	0.03827	0.22698	0.04479	0.17668	0.04611	0.14763	0.05137	0.11147	0.15252
0.24729	0.0416	0.27918	0.04921	0.22732	0.05062	0.18728	0.05562	0.14187	0.21415
0.28768	0.04468	0.33137	0.05162	0.27796	0.05479	0.22693	0.05937	0.15707	0.30379
0.32808	0.04743	0.38357	0.05499	0.3286	0.05761	0.26658	0.06262	0.18747	0.3841
0.36847	0.04951	0.43576	0.05758	0.37924	0.05984	0.30623	0.06517	--	--
0.40886	0.05158	0.48796	0.05969	0.42988	0.06218	0.34588	0.06772	--	--
0.44926	0.05319	0.54015	0.06162	0.48052	0.06472	0.38553	0.07016	--	--
0.48965	0.05473	0.59235	0.06335	0.53115	0.06724	0.42518	0.07258	--	--
0.53005	0.05612	0.64454	0.06508	0.58179	0.06949	0.46483	0.075	--	--
0.57044	0.05703	0.69674	0.06645	0.63243	0.07081	0.50448	0.07726	--	--
0.61084	0.05794	0.74894	0.0677	0.68307	0.07213	0.54413	0.07902	--	--
0.65123	0.05885	0.80113	0.06874	0.73371	0.0736	0.58378	0.08079	--	--
0.69162	0.05931	0.85333	0.06943	0.78435	0.07511	0.62343	0.08256	--	--
0.73202	0.05976	0.90552	0.07012	0.83499	0.07663	0.66308	0.08433	--	--
0.77241	0.06034	0.95772	0.07075	0.88562	0.07805	0.70273	0.08594	--	--
0.81281	0.06107	1.00991	0.07136	0.93626	0.07882	0.74238	0.08716	--	--
0.8532	0.06181	1.06211	0.07196	0.9869	0.07959	0.78203	0.08838	--	--
0.8936	0.06255	1.1143	0.07257	1.03754	0.08036	0.82168	0.08961
0.9391	0.06276	1.1665	0.07317	1.08818	0.08113	0.86133	0.09083
0.97936	0.06332	1.2187	0.07378	1.13882	0.0819	1.03334	0.09534
1.01963	0.06388	1.27089	0.07439	1.18946	0.08263	1.06668	0.09657
1.05989	0.06444	1.32309	0.07499	1.24009	0.08335	1.1	0.09774
1.10016	0.065	1.37528	0.0756	1.29073	0.08408	1.13334	0.09887
1.14042	0.06556	1.42748	0.0762	1.34137	0.08481	1.16668	0.09997
1.18069	0.06612	1.47967	0.07681	1.39201	0.08554	1.23334	0.10102
1.22095	0.06668	1.53187	0.07741	1.44265	0.08627	1.3	0.10204
1.26122	0.06724	1.58406	0.07801	1.49329	0.08699	1.36668	0.10302
1.30148	0.06764	1.63626	0.07862	1.54393	0.08742	1.43334	0.10397
1.34175	0.068	1.68846	0.07922	1.59457	0.08783	1.5	0.1049
1.38201	0.06835	1.74065	0.07982	1.6452	0.08824	1.56668	0.10579
1.42228	0.0687	1.79285	0.08043	1.69584	0.08865	1.63334	0.10666
1.46254	0.06906	1.84504	0.08103	1.74648	0.08906	1.7	0.1075
1.50281	0.06941	1.89724	0.08163	1.79712	0.08947	1.76668	0.10833
1.54307	0.06976	1.94943	0.08224	1.84776	0.08988	1.83334	0.10913
1.58334	0.07012	2	0.08284	1.8984	0.09029	1.9	0.1099
1.6236	0.07047			1.94904	0.0907	1.96668	0.11067
1.66387	0.07082			2	0.09111	2	0.11276
1.70413	0.07118			--	--	--	--
1.7444	0.07153			--	--	--	--
1.78466	0.07188			--	--	--	--
1.82493	0.07223			--	--	--	--
1.86519	0.07259			--	--	--	--
1.90546	0.07294			--	--	--	--
1.94572	0.07329					--	--
2	0.07365					--	--
