# Supplementary material for: Experimental investigation of the creep damage evolution of coal rock around gas extraction boreholes at different water contents
Source: PLoS One. 2023 Feb 16;18(2):e0278783. doi: 10.1371/journal.pone.0278783 (PMC9934311; doi:10.1371/journal.pone.0278783)
Supplement: S1 File — (ZIP) [file pone.0278783.s001.zip › DATA of fig. 7-8.xlsx]

## Sheet: Sheet1
0	0.852	0.983	1.127	1.283	1.474
10.4	0.984	1.139	1.289	1.445	1.627
19.3	1.073	1.206	1.345	1.561	1.758
28.4	1.123	1.322	1.488	1.729	--

## Sheet: Sheet2
50	0.825	0.984	1.073	1.123
60	0.983	1.139	1.206	1.322
70	1.127	1.289	1.345	1.488
80	1.283	1.445	1.561	1.729
90	1.474	1.627	1.758	--
